# Supplementary material for: WNK1-dependent water influx is required for CD4+ T cell activation and T cell-dependent antibody responses
Source: Nat Commun. 2025 Feb 21;16:1857. doi: 10.1038/s41467-025-56778-x (PMC11845700; doi:10.1038/s41467-025-56778-x)
Supplement: Supplementary file 3 — Supplementary Data 1 [file 41467_2025_56778_MOESM3_ESM.xlsx]

## Sheet: Read me
Samples:
6 Wnk1+/-RCE CD4+ T cells
6 Wnk1-/-RCE CD4+ T cells
TPM_all_genes_all_samples
Columns	Meaning
Gene name	Gene name in Ensembl
Ensembl ID	Gene ID in Ensembl
Wnk1 Het (BIG104A1_S2_L002)	Wnk1+/-RCE CD4+ T cells (Sample ID)
Wnk1 Het (BIG104A2_S3_L002)	Wnk1+/-RCE CD4+ T cells (Sample ID)
Wnk1 Het (BIG104A3_S4_L002)	Wnk1+/-RCE CD4+ T cells (Sample ID)
Wnk1 Het (BIG104A4_S5_L002)	Wnk1+/-RCE CD4+ T cells (Sample ID)
Wnk1 Het (BIG104A5_S6_L002)	Wnk1+/-RCE CD4+ T cells (Sample ID)
Wnk1 Het (BIG104A6_S7_L002)	Wnk1+/-RCE CD4+ T cells (Sample ID)
Wnk1 KO (BIG104A7_S8_L002)	Wnk1-/-RCE CD4+ T cells (Sample ID)
Wnk1 KO (BIG104A8_S9_L002)	Wnk1-/-RCE CD4+ T cells (Sample ID)
Wnk1 KO (BIG104A9_S10_L002)	Wnk1-/-RCE CD4+ T cells (Sample ID)
Wnk1 KO (BIG104A10_S11_L002)	Wnk1-/-RCE CD4+ T cells (Sample ID)
Wnk1 KO (BIG104A11_S12_L002)	Wnk1-/-RCE CD4+ T cells (Sample ID)
Wnk1 KO (BIG104A12_S13_L002)	Wnk1-/-RCE CD4+ T cells (Sample ID)
Raw data is deposited with GEO: accession number GSE201228
https://www.ncbi.nlm.nih.gov/geo/query/acc.cgi?acc=GSE201228

## Sheet: TPM_all_genes_all_samples
Gene name	Ensembl ID	Wnk1 Het BIG104A1_S2_L002	Wnk1 Het BIG104A2_S3_L002	Wnk1 Het BIG104A3_S4_L002	Wnk1 Het BIG104A4_S5_L002	Wnk1 Het BIG104A5_S6_L002	Wnk1 Het BIG104A6_S7_L002	Wnk1 KO BIG104A7_S8_L002	Wnk1 KO BIG104A8_S9_L002	Wnk1 KO BIG104A9_S10_L002	Wnk1 KO BIG104A10_S11_L002	Wnk1 KO BIG104A11_S12_L002	Wnk1 KO BIG104A12_S13_L002
0610006L08Rik	ENSMUSG00000108652	0	0	0	0	0	0	0	0	0	0	0	0
0610007P14Rik	ENSMUSG00000021252	35.68	36.93	38.85	33.72	33.43	36.54	33.51	37.09	39.81	40.13	41.57	39.12
0610009B22Rik	ENSMUSG00000007777	6.3	3.93	4.65	4.27	4.47	4.91	11.66	9.25	7.63	11.12	10.51	11.83
0610009E02Rik	ENSMUSG00000086714	0.31	0.52	0.52	0.49	0.5	1	0.97	1.75	2.02	0.81	0.75	1.31
0610009L18Rik	ENSMUSG00000043644	5.08	2.92	2.72	2.9	3.87	1.7	1.02	1.77	1.24	0.91	0.75	1.47
0610009O20Rik	ENSMUSG00000024442	21.84	20.62	20.4	20.52	20.34	22.56	23.99	25.8	27.5	24.73	26.24	26.19
0610010F05Rik	ENSMUSG00000042208	3.64	4.23	4.04	5.08	3.77	3.44	4.6	4.92	3.5	3.55	3.98	3.52
0610010K14Rik	ENSMUSG00000020831	104.41	100.44	101.08	97.92	96.1	109	100.78	104.49	96.03	114.99	114.97	107.98
0610012D04Rik	ENSMUSG00000089755	0	0	0	0.16	0	0	0	0	0	0	0	0
0610012G03Rik	ENSMUSG00000107002	9.95	7.96	10.57	8.33	7.49	9.69	9.4	9.97	9.77	11.08	8.76	9.77
0610025J13Rik	ENSMUSG00000046683	0	0	0	0	0	0	0	0	0	0	0	0
0610030E20Rik	ENSMUSG00000058706	47.01	50.49	45.24	51.74	54.62	48.63	55.01	55.01	54.12	51.72	52.99	56.33
0610031O16Rik	ENSMUSG00000099146	0.19	0.28	0.19	0.23	0.1	0.06	0	0	0	0	0	0
0610033M10Rik	ENSMUSG00000108236	0	0	0	0	0	0	0	0	0	0	0	0
0610037L13Rik	ENSMUSG00000028608	39.7	35.57	38.57	37.62	45.12	43.57	41.77	49.25	42.94	42.77	48.13	50.43
0610038B21Rik	ENSMUSG00000097882	2.1	2.83	2.13	1.59	3.24	1.84	1.54	1.64	1.5	1.46	1.89	1.8
0610039K10Rik	ENSMUSG00000058812	0	0.08	0.15	0.09	0	0.09	0.09	0.08	0.1	0.21	0.09	0.09
0610040B10Rik	ENSMUSG00000089889	2.22	2.57	1.69	1.93	1.66	2.73	3.8	2.2	2.62	2.25	4.23	3.16
0610040F04Rik	ENSMUSG00000087341	0	0	0	0	0	0	0.05	0.15	0	0	0	0
0610040J01Rik	ENSMUSG00000060512	0	0	0	0	0	0	0	0	0	0	0	0
0610043K17Rik	ENSMUSG00000087361	3.55	3.34	1.44	2.37	2.12	3.95	3.96	2.67	2.2	2.94	1.97	1.78
1010001B22Rik	ENSMUSG00000097863	0.13	0.14	0.26	0	0.14	0.15	0.15	0.67	0	0.48	0.32	0.16
1010001N08Rik	ENSMUSG00000097222	0	0	0	0	0	0	0	0	0	0	0	0
1110002E22Rik	ENSMUSG00000090066	0	0	0	0	0	0	0	0	0	0.01	0	0
1110002J07Rik	ENSMUSG00000097134	0	0	0	0.07	0.03	0	0.04	0	0	0.06	0	0
1110002L01Rik	ENSMUSG00000071456	16.86	17.79	14.96	16.64	17.88	15.56	13.46	12.28	11.59	12.74	13.1	14.61
1110002O04Rik	ENSMUSG00000102531	0	0	0	0	0	0	0	0	0	0	0	0
1110003F10Rik	ENSMUSG00000106291	1.46	0.94	1.27	1.19	0.61	0.89	0.91	0.59	1.22	1.07	0.83	0.93
1110004E09Rik	ENSMUSG00000022972	23.63	26.61	21.94	23.17	23.23	24.93	27.04	21.43	25.06	24.32	23.5	27.3
1110004F10Rik	ENSMUSG00000030663	85.93	85.01	85.88	90.72	84.72	84.22	94.07	88.69	85.97	88.3	90.6	85.18
1110006O24Rik	ENSMUSG00000107121	2.53	1.46	1.94	1.19	2.23	1.33	2.28	1.98	0.98	1.97	2.59	2.2
1110008E08Rik	ENSMUSG00000046119	0	0	0	0	0	0	0	0	0	0	0	0
1110008F13Rik	ENSMUSG00000027637	49.1	45.86	48.85	45.76	45.51	49.37	53.98	53.71	53.52	54.84	54.83	58.55
1110008L16Rik	ENSMUSG00000021023	5.48	4.68	6.55	4.16	5.85	6.16	8.93	7.55	8.23	8.38	9.04	9.26
1110008P14Rik	ENSMUSG00000039195	20.01	20.64	19.3	22.04	20.15	22.48	16.67	18.13	16.03	21.78	20.7	20.7
1110012L19Rik	ENSMUSG00000045237	11.38	10.84	10.31	11.94	9.86	11.05	13.02	14.62	10.3	14.05	12.82	12.97
1110015O18Rik	ENSMUSG00000098659	0	0	0	0	0	0	0	0	0	0	0	0
1110017D15Rik	ENSMUSG00000028441	0	0	0	0	0	0	0.27	0	0	0	0.23	0
1110018N20Rik	ENSMUSG00000085151	0	0	0	0	0	0	0	0	0	0	0	0
1110019D14Rik	ENSMUSG00000097616	1.14	0.66	0.8	0.53	1.14	0.6	1.05	1.21	0.83	0.7	1.2	1.46
1110020A21Rik	ENSMUSG00000097047	1.73	3.25	2.16	1.74	1.9	2.48	1.93	2.29	1.96	2.63	3.36	1.75
1110025L11Rik	ENSMUSG00000068073	0	0	0	0	0	0	0	0	0	0	0	0
1110025M09Rik	ENSMUSG00000103520	2.07	2.03	1.38	1.73	3.24	2.08	2.13	0.97	1.52	2.06	1.67	1.85
1110028F11Rik	ENSMUSG00000085972	0.44	0.47	0.22	0.1	0.23	0.25	0.26	0	0	0.08	0	0.11
1110028F18Rik	ENSMUSG00000099139	0	0	0	0	0	0	0	0	0	0	0	0
1110032A03Rik	ENSMUSG00000037971	8.24	9.66	7.13	8.6	9.71	8.61	11.92	9.64	9.9	10.7	11	9.78
1110032F04Rik	ENSMUSG00000046999	6.74	6.06	6.22	6.36	5.17	5.36	7.67	6.78	5.28	8.08	8.19	7.56
1110034G24Rik	ENSMUSG00000044991	17.07	14.9	15.19	17.61	14.95	13.76	11.37	12.67	12.22	11.31	12.32	14.63
1110035H17Rik	ENSMUSG00000099098	0.88	0.37	0.58	0.52	0.48	0.67	0.68	0.59	1.03	0.8	0.92	0.76
1110036E04Rik	ENSMUSG00000097036	0	0	0	0	0	0	0.11	0	0	0	0	0
1110037F02Rik	ENSMUSG00000040720	45.29	42.81	41.4	41.63	39.2	40.04	43.25	46.62	50.55	47.05	43.48	45.97
1110038B12Rik	ENSMUSG00000092203	30.89	32.59	31.5	32.35	31.75	33.61	46.26	49.05	42.61	44.79	42.7	41.58
1110038F14Rik	ENSMUSG00000063236	32.59	36.89	32.92	35.09	31.56	32.91	46.2	43.24	36.5	39.7	42.44	37.78
1110046J04Rik	ENSMUSG00000085457	0	0	0	0	0	0	0.03	0	0	0	0	0
1110051M20Rik	ENSMUSG00000040591	4.98	4.87	4.44	6.64	3.68	2.91	8.01	5.92	6.31	3.75	6.92	6.71
1110057P08Rik	ENSMUSG00000068067	0	0	0	0	0	0	0	0	0	0	0	0
1110059E24Rik	ENSMUSG00000035171	34.48	36.49	35.28	40.05	34.83	37.54	31.88	28.99	28.34	28.5	28.61	30.58
1110059G10Rik	ENSMUSG00000032551	15.32	16.25	17.47	19.14	16.26	14.77	20.77	20.47	16.86	21.52	20.67	21.66
1110060G06Rik	ENSMUSG00000105036	0	0	0	0	0	0	0	0	0	0	0	0
1110065P20Rik	ENSMUSG00000078570	5.38	4.39	7.11	6.45	3.25	4.7	8.29	7.9	6.65	10.57	7.91	9.25
1190002N15Rik	ENSMUSG00000045414	8.2	7.81	8.44	7.68	7.89	9	12.2	10.92	12.01	11.59	12.29	13.88
1190003K10Rik	ENSMUSG00000096537	0	0	0	0	0	0	0	0	0	0	0	0
1190005I06Rik	ENSMUSG00000043687	0.31	0.56	0.31	0.1	0.15	0	0.18	0.36	0.2	0.95	1.43	0.21
1190007I07Rik	ENSMUSG00000063320	15.58	13.21	14.51	19	15.19	16.22	13.93	15.92	18.52	16.88	16.75	14.7
1200007C13Rik	ENSMUSG00000087684	0	0	0	0	0	0	0	0	0	0	0	0
1300002E11Rik	ENSMUSG00000097290	36.34	39.03	37.51	38.4	37.22	41.97	37.9	30.43	37.98	30.24	31.67	35.46
1300017J02Rik	ENSMUSG00000033688	0.63	0	0	0.23	0.22	0.72	0.29	0.31	0.14	0	0	0.37
1500002C15Rik	ENSMUSG00000096221	0.37	0.65	0.64	0.82	0.98	0.58	0.51	0.65	0.13	0.71	0.24	0.6
1500002F19Rik	ENSMUSG00000097595	0.33	0.47	0.9	0.61	0	0.38	0.12	0	0.27	0	0.4	0.31
1500004A13Rik	ENSMUSG00000098912	3.8	4.65	2.68	3.78	3.03	3.62	7.98	8.93	11.73	10.03	9.13	11.69
1500005C15Rik	ENSMUSG00000104888	0	0	0	0	0	0	0	0	0	0	0	0
1500009C09Rik	ENSMUSG00000068099	0	0	0	0	0	0	0	0	0	0	0	0
1500009L16Rik	ENSMUSG00000087651	0	0	0	0.07	0.06	0	0	0.06	0	0.17	0	0
1500011B03Rik	ENSMUSG00000072694	23.91	21.91	18.62	22.42	20.14	17.59	21.67	20.65	19.76	20.7	21.24	19.99
1500011K16Rik	ENSMUSG00000051319	11.44	11.24	10.78	9.52	13.56	11.8	9.58	9.65	8.87	9.06	9.8	9.5
1500012K07Rik	ENSMUSG00000097247	0	0	0	0	0	0	0	0	0	0	0	0
1500015A07Rik	ENSMUSG00000098702	5.69	6.74	5.45	7.18	6.52	5.77	6.88	7.29	5.63	7.45	6.85	6.39
1500015L24Rik	ENSMUSG00000094732	0	0	0	0	0	0	0	0	0	0	0	0
1500015O10Rik	ENSMUSG00000026051	0	0	0	0	0	0	0.1	0	0	0	0	0
1500017E21Rik	ENSMUSG00000087579	0.08	0	0	0.17	0	0.04	0	0	0.09	0.07	0	0.09
1500026H17Rik	ENSMUSG00000097383	0.34	0.15	0.09	0.13	0.17	0.13	0.29	0.26	0.2	0.17	0.36	0.35
1500035N22Rik	ENSMUSG00000059631	0	0	0	0	0	0	0	0	0	0	0	0
1520401A03Rik	ENSMUSG00000043747	0.03	0	0	0	0.03	0.04	0.2	0.14	0.04	0.09	0.16	0.04
1600002D24Rik	ENSMUSG00000086899	0	0	0	0	0	0	0	0	0	0	0	0
1600002H07Rik	ENSMUSG00000024118	4.46	3.19	3.34	4.49	4.37	5.14	3.14	3.18	4.74	3.87	3.18	4.54
1600002K03Rik	ENSMUSG00000035595	10.62	11.84	11.61	11.2	12.23	10.48	11.65	14.56	11.09	13.35	15.16	13.01
1600010M07Rik	ENSMUSG00000101585	0	0	0	0	0	0	0.29	0	0	0	0	0.33
1600012H06Rik	ENSMUSG00000050088	20.5	21.28	17.92	20.58	18.64	19.3	22.09	18.16	16.68	21.7	20.37	19.01
1600012P17Rik	ENSMUSG00000047661	0	0	0	0	0	0	0	0	0	0	0	0
1600014C10Rik	ENSMUSG00000054676	73.9	72.66	75.36	77.59	74.11	74.18	98.24	89.14	97.59	97.48	88.74	90.44
1600014C23Rik	ENSMUSG00000094690	0	0	0	0	0	0	0	0	0	0	0	0
1600015I10Rik	ENSMUSG00000029813	0	0	0	0	0	0	0	0	0	0	0	0
1600017P15Rik	ENSMUSG00000065361	0	0	0	0	0	0	0	0	0	0	0	0
1600017P15Rik	ENSMUSG00000102505	0	0	0	0	0	0	0	0	0	0	0	0
1600019K03Rik	ENSMUSG00000099429	0	0	0	0	0	0	0	0	0	0	0	0
1600020E01Rik	ENSMUSG00000097048	28.02	27.47	27.83	34.44	28.53	30.1	39.41	47.94	41.23	36.63	38.1	39.02
1600023N17Rik	ENSMUSG00000104986	0.14	0.23	0	0.48	0.6	0.33	0.76	0.52	0.45	0.27	0.35	0.77
1600025M17Rik	ENSMUSG00000085114	0	0	0	0	0	0	0	0	0	0	0	0
1600029O15Rik	ENSMUSG00000057818	0.04	0	0	0	0	0.17	0.05	0	0.19	0	0.18	0
1700001C02Rik	ENSMUSG00000029182	0	0	0	0	0	0	0	0	0	0	0	0
1700001C19Rik	ENSMUSG00000047150	0	0.13	0	0	0	0	0	0	0.31	0	0	0.14
1700001D01Rik	ENSMUSG00000099419	0	0	0	0	0	0	0	0	0	0	0	0
1700001F09Rik	ENSMUSG00000095384	0	0	0	0	0	0	0	0	0	0	0	0
1700001G01Rik	ENSMUSG00000087170	0	0	0	0	0	0	0	0	0	0	0	0
1700001G11Rik	ENSMUSG00000085984	0.2	0.34	0.39	0.25	0.35	0.68	0.12	0.5	0.28	0.45	0.24	0
1700001G17Rik	ENSMUSG00000103746	1.44	0.64	1.19	0.94	1.15	1.07	0.5	0.52	0.96	0.94	0.82	0.5
1700001J03Rik	ENSMUSG00000095040	0.19	1.11	0.47	0.53	1.48	1.41	0.55	1.16	1.43	0.45	1.17	0.79
1700001J04Rik	ENSMUSG00000086135	0	0	0	0	0	0	0	0	0	0	0	0
1700001J11Rik	ENSMUSG00000101963	0.28	0.27	0.17	0.19	0.24	0.16	0.23	0.26	0.11	0.1	0.17	0.03
1700001K19Rik	ENSMUSG00000056508	0	0	0	0	0	0	0	0	0	0	0	0
1700001L05Rik	ENSMUSG00000075511	0.54	1.06	1.11	0.51	0.4	0.85	1.93	1.4	2.11	2.21	1.04	1.31
1700001L19Rik	ENSMUSG00000021534	0	0	0	0	0	0	0	0	0	0	0	0
1700001N15Rik	ENSMUSG00000106210	0	0	0	0	0	0	0	0	0	0	0	0
1700001O22Rik	ENSMUSG00000044320	0.1	0	0.4	0.09	0.83	0.12	0.12	0	0.47	0.35	0.18	0.23
1700001P01Rik	ENSMUSG00000018543	0	0.26	0.12	0.27	0.13	0.42	0.14	0.62	0.15	0.45	0.15	1.02
1700003C15Rik	ENSMUSG00000099391	0	0	0	0	0	0	0	0	0	0	0	0
1700003D09Rik	ENSMUSG00000085944	0	0	0	0	0	0	0	0	0	0	0	0
1700003E16Rik	ENSMUSG00000030030	0	0	0	0	0	0	0	0	0	0	0	0
1700003E24Rik	ENSMUSG00000095110	0	0	0	0	0	0	0	0	0	0	0	0
1700003F12Rik	ENSMUSG00000038523	0.22	0.11	0	0.12	0	0.13	0.38	0.22	0.13	0.3	0	0
1700003G13Rik	ENSMUSG00000085831	0	0	0	0	0	0	0	0	0	0	0	0
1700003G18Rik	ENSMUSG00000087621	0	0	0.06	0	0.06	0.14	0	0.29	0.08	0	0.15	0.41
1700003H04Rik	ENSMUSG00000039174	0	0	0	0	0	0	0	0	0	0	0	0
1700003I16Rik	ENSMUSG00000107526	0	0	0	0	0	0	0.24	0	0	0	0.25	0.08
1700003I22Rik	ENSMUSG00000100372	0	0	0	0	0	0	0	0	0	0	0	0
1700003L19Rik	ENSMUSG00000101565	0	0	0	0	0	0	0	0	0	0	0	0
1700003M07Rik	ENSMUSG00000085389	0	0	0	0	0	0	0	0	0	0	0	0
1700003N22Rik	ENSMUSG00000102463	0.1	0	0	0	0	0	0	0	0.13	0	0	0
1700003P14Rik	ENSMUSG00000100727	0	0	0	0	0	0	0	0	0	0	0	0
1700006A11Rik	ENSMUSG00000027973	0	0	0	0	0	0	0	0	0	0	0	0
1700006E09Rik	ENSMUSG00000010841	0	0	0	0	0	0	0	0	0	0	0	0
1700006F04Rik	ENSMUSG00000100274	0	0	0	0	0	0	0	0	0	0	0	0
1700006H21Rik	ENSMUSG00000102000	0	0	0	0	0	0	0	0	0	0	0	0
1700006J14Rik	ENSMUSG00000034764	0	0	0	0	0	0	0	0	0	0.02	0	0
1700006P03Rik	ENSMUSG00000102738	0	0	0	0	0	0	0	0	0	0	0	0
1700007B14Rik	ENSMUSG00000031620	0	0	0	0	0	0	0	0	0	0	0	0
1700007E05Rik	ENSMUSG00000101234	0.19	0.05	0.42	0.11	0.37	0.33	0.24	0.34	0.19	0.21	0.29	0.26
1700007F19Rik	ENSMUSG00000100666	0	0	0	0	0	0	0	0	0	0	0	0
1700007G11Rik	ENSMUSG00000057816	0	0	0	0	0	0	0	0	0	0	0	0
1700007J10Rik	ENSMUSG00000086330	0	0.24	0	0.12	0	0.13	0.13	0.11	0.28	0.31	0.27	0
1700007K09Rik	ENSMUSG00000030858	0	0	0.24	0	0.12	0.38	0.28	0.24	0	0.22	0	0.13
1700007K13Rik	ENSMUSG00000026831	0	0	0	0	0	0	0	0	0.14	0	0	0
1700007L15Rik	ENSMUSG00000097318	4.38	4.14	3.26	3.4	4.14	3.73	4.53	2.69	2.68	3.84	2.96	2.9
1700007M16Rik	ENSMUSG00000086613	0	0	0	0	0	0	0	0	0	0	0	0
1700007P06Rik	ENSMUSG00000089730	0	0	0	0	0	0	0	0	0	0	0	0
1700008A23Rik	ENSMUSG00000103452	0	0	0	0	0	0	0	0	0	0	0	0
1700008B11Rik	ENSMUSG00000104872	0.36	0	0.36	0.13	0.13	0.14	0.14	0.25	0	0.22	0.29	0
1700008H02Rik	ENSMUSG00000106860	0.04	0	0	0	0.09	0.14	0.05	0	0.05	0	0.05	0
1700008J07Rik	ENSMUSG00000101225	2	1.62	1.09	1.82	2	1.44	2.21	1.72	2.09	2.13	1.77	1.8
1700008K24Rik	ENSMUSG00000101012	0	0	0	0	0	0	0	0	0	0	0	0
1700008O03Rik	ENSMUSG00000008028	0	0.1	0	0	0	0	0	0.09	0.11	0.07	0.24	0.19
1700008P02Rik	ENSMUSG00000069118	0	0	0	0	0	0	0	0	0	0	0	0
1700009C05Rik	ENSMUSG00000101404	0	0	0	0	0	0	0	0	0	0.09	0	0
1700009J07Rik	ENSMUSG00000096573	0	0	0	0	0	0	0	0	0	0	0	0
1700009N14Rik	ENSMUSG00000028287	0	0	0	0	0	0	0	0	0	0	0	0
1700010B08Rik	ENSMUSG00000057047	0	0	0	0	0	0	0	0	0	0	0	0
1700010B13Rik	ENSMUSG00000099958	0	0	0	0	0	0	0	0	0	0	0	0
1700010D01Rik	ENSMUSG00000071721	0	0	0	0	0	0	0	0	0	0	0	0
1700010H22Rik	ENSMUSG00000067101	0	0	0	0	0	0	0	0	0	0	0	0
1700010I02Rik	ENSMUSG00000100010	0	0	0	0	0	0	0	0	0	0	0	0
1700010I14Rik	ENSMUSG00000023873	4.06	3.33	2.99	3.8	4.27	3.37	3.07	2.43	3.15	3.33	3.36	3.45
1700010J16Rik	ENSMUSG00000100314	0	0	0	0	0	0	0	0	0	0	0	0
1700010K23Rik	ENSMUSG00000092599	0	0	0	0	0	0	0	0	0	0	0	0
1700010K24Rik	ENSMUSG00000085102	0	0	0	0	0	0	0	0	0	0	0	0
1700010L04Rik	ENSMUSG00000030636	0	0	0	0	0	0	0	0	0	0.07	0	0
1700010N08Rik	ENSMUSG00000101855	0	0	0	0	0	0	0	0	0	0	0	0
1700011B04Rik	ENSMUSG00000102099	0	0	0	0	0	0	0	0	0	0	0	0
1700011C11Rik	ENSMUSG00000108800	0	0	0	0	0	0	0	0	0	0	0	0
1700011D18Rik	ENSMUSG00000108791	0	0.36	0	0	0.35	0.76	0.78	1.35	1.25	0	0	0.4
1700011E24Rik	ENSMUSG00000036557	0	0	0	0.15	0	0.15	0	0	0.16	0.12	0.16	0
1700011H14Rik	ENSMUSG00000021850	0	0	0	0	0	0	0	0	0	0	0	0
1700011I03Rik	ENSMUSG00000058925	0	0	0	0	0	0	0	0	0	0	0	0
1700011L22Rik	ENSMUSG00000031682	0	0.08	0	0	0	0	0.09	0.15	0	0	0	0
1700011M02Rik	ENSMUSG00000079476	0	0	0	0	0	0	0	0	0	0	0	0
1700012A03Rik	ENSMUSG00000029766	0	0	0	0	0	0	0	0	0	0	0	0
1700012B07Rik	ENSMUSG00000020617	0	0	0	0	0	0	0.09	0	0	0	0	0
1700012B09Rik	ENSMUSG00000031927	0	0	0	0	0	0	0	0	0	0.22	0	0
1700012C08Rik	ENSMUSG00000086482	0	0	0	0	0	0	0	0	0	0	0	0
1700012C14Rik	ENSMUSG00000085470	0	0	0	0	0	0	0	0	0.24	0	0	0
1700012D16Rik	ENSMUSG00000105023	0	0	0	0	0	0	0	0	0	0	0.16	0
1700012E03Rik	ENSMUSG00000101275	0	0	0	0	0	0	0	0	0	0	0	0
1700012I11Rik	ENSMUSG00000102069	0	0	0	0	0	0	0	0	0	0	0	0
1700012J22Rik	ENSMUSG00000103545	0	0	0	0	0	0	0	0	0	0	0	0
1700012L04Rik	ENSMUSG00000100200	0.59	0.63	0	0	0.76	0.33	0.86	1.19	1.29	1.21	1.6	1.39
1700012P22Rik	ENSMUSG00000028589	0	0	0	0	0	0	0	0	0	0	0	0
1700013A02Rik	ENSMUSG00000106899	0	0	0	0	0	0	0	0	0	0	0	0
1700013D24Rik	ENSMUSG00000079346	0	0	0.15	0	0	0	0	0	0	0	0	0
1700013F07Rik	ENSMUSG00000027886	0	0	0	0	0.24	0	0	0	0	0	0	0
1700013G24Rik	ENSMUSG00000041399	0	0	0	0	0	0	0	0	0	0	0	0
1700013H16Rik	ENSMUSG00000054727	0	0	0	0	0	0	0	0	0	0	0	0
1700013M08Rik	ENSMUSG00000106586	0	0	0	0	0	0	0	0	0	0	0	0
1700013N06Rik	ENSMUSG00000085801	0	0	0	0	0	0	0	0	0	0	0	0
1700014D04Rik	ENSMUSG00000051054	0	0.05	0	0	0	0	0	0.04	0	0	0	0
1700014F14Rik	ENSMUSG00000105903	0	0	0	0	0	0	0	0	0	0	0	0
1700015C17Rik	ENSMUSG00000104908	0	0	0	0	0	0	0	0	0	0	0	0.49
1700015E13Rik	ENSMUSG00000042800	0	0	0	0	0	0	0	0	0	0	0	0
1700015F17Rik	ENSMUSG00000079666	0	0	0	0	0	0	0	0	0	0	0	0
1700015G11Rik	ENSMUSG00000094445	0	0	0	0	0	0	0	0	0	0	0	0
1700015O11Rik	ENSMUSG00000097671	0	0	0	0	0.12	0	0	0.23	0	0	0	0
1700016A09Rik	ENSMUSG00000102737	0	0.38	0.27	0.2	0.55	0	0.1	0.18	0.11	0.33	0.11	0.32
1700016B15Rik	ENSMUSG00000108979	0	0.11	0	0	0	0	0	0	0	0	0.25	0
1700016C15Rik	ENSMUSG00000015962	0	0	0	0	0	0	0	0	0	0	0	0
1700016D06Rik	ENSMUSG00000031509	0	0	0	0	0	0	0	0	0	0	0	0
1700016D08Rik	ENSMUSG00000103481	0	0	0	0	0	0.29	0	0	0	0.24	0.31	0
1700016F12Rik	ENSMUSG00000104955	0	0	0	0	0	0	0	0	0	0	0	0
1700016G14Rik	ENSMUSG00000085861	0.09	0.18	0.17	0.1	0.18	0.2	0	0	0.11	0.24	0.1	0.3
1700016G22Rik	ENSMUSG00000100625	0	0	0	0	0	0	0	0	0	0	0	0
1700016H13Rik	ENSMUSG00000029320	0	0	0	0	0	0	0	0	0	0	0	0
1700016K19Rik	ENSMUSG00000053783	0.88	0.6	0.96	0.8	0.66	0.73	0.28	0.24	1.1	1.24	0.97	1.33
1700016L21Rik	ENSMUSG00000101483	0.12	0.36	0.49	0.27	0	0.94	0.14	0	0.15	0.56	0	0.4
1700016P03Rik	ENSMUSG00000085609	0	0.09	0.09	0	0.09	0	0	0.09	0	0.08	0.31	0
1700016P04Rik	ENSMUSG00000101894	0	0	0	0	0	0	0	0	0	0	0	0
1700017B05Rik	ENSMUSG00000032300	16.83	17.11	15.8	14.65	14.7	15.77	19.49	21.89	24.73	24.4	23.24	24.05
1700017D01Rik	ENSMUSG00000024729	0	0	0	0	0	0	0	0	0	0	0	0
1700017G19Rik	ENSMUSG00000037884	0	0	0	0	0	0	0	0	0	0	0	0
1700017I07Rik	ENSMUSG00000098727	0	0	0	0	0	0	0	0	0	0	0	0
1700017J07Rik	ENSMUSG00000086348	0	0	0	0	0	0	0	0	0	0	0	0
1700017L05Rik	ENSMUSG00000107232	0	0	0	0	0.15	0	0	0	0	0	0	0
1700017N19Rik	ENSMUSG00000056912	0	0	0	0	0	0	0	0	0	0	0	0
1700018A04Rik	ENSMUSG00000038408	0	0	0	0	0	0	0	0	0	0	0	0
1700018A14Rik	ENSMUSG00000103616	0	0	0	0	0	0	0	0	0.13	0	0.13	0.13
1700018B08Rik	ENSMUSG00000031809	0.08	0.08	0	0	0	0.13	0	0	0.14	0	0.27	0.13
1700018B24Rik	ENSMUSG00000037910	0	0	0	0	0	0	0	0	0	0	0	0
1700018C11Rik	ENSMUSG00000058935	0	0	0	0	0	0	0	0	0	0	0	0
1700018F24Rik	ENSMUSG00000029620	0	0	0	0	0	0	0	0	0	0	0	0
1700018L02Rik	ENSMUSG00000100075	0.06	0	0.03	0.12	0	0.1	0.07	0.06	0.07	0.05	0.03	0
1700018M17Rik	ENSMUSG00000046145	0.53	0.95	0.53	0	0	0.4	0	0.72	0.22	0.97	0.21	0
1700019A02Rik	ENSMUSG00000060715	0	0.38	0.12	0	0	0	0.14	0.32	0	0	0.14	0
1700019A23Rik	ENSMUSG00000109102	0	0	0	0	0	0	0	0	0	0	0	0
1700019B03Rik	ENSMUSG00000040340	0.19	0.25	0	0.1	0.05	0.11	0.22	0.14	0	0.09	0.06	0.11
1700019B21Rik	ENSMUSG00000085757	0	0	0	0	0	0	0	0	0	0	0	0
1700019D03Rik	ENSMUSG00000043629	1.49	1.32	1.22	1.21	1.37	1.48	1.99	1.99	2.06	1.37	1.69	1.72
1700019E08Rik	ENSMUSG00000086202	0	0	0	0	0	0	0	0	0	0	0	0
1700019G24Rik	ENSMUSG00000085416	0	0	0	0	0	0	0	0	0	0	0	0
1700019M22Rik	ENSMUSG00000059695	0	0	0	0	0	0	0	0	0	0	0	0
1700019N19Rik	ENSMUSG00000026931	0	0	0	0	0	0	0	0	0	0	0	0
1700019O17Rik	ENSMUSG00000036574	0	0	0	0	0	0	0	0	0	0	0	0
1700019P21Rik	ENSMUSG00000099808	0	0	0	0	0	0	0	0	0	0	0	0
1700020A23Rik	ENSMUSG00000027409	0	0	0	0	0	0	0	0	0	0	0	0
1700020D05Rik	ENSMUSG00000100937	1.92	2.59	1.28	2.62	2.6	2.12	3.51	2.83	2.6	2.69	2.16	2.54
1700020G17Rik	ENSMUSG00000101801	0	0	0	0	0	0	0	0	0	0	0.13	0
1700020I14Rik	ENSMUSG00000085438	66.15	64.21	59.78	67.03	66.13	56.07	69.22	65.27	68.91	59.86	64.3	67.32
1700020L24Rik	ENSMUSG00000035085	0.96	0.33	0.77	0.6	0.64	0.53	0.36	0.31	0.39	0.67	0.87	0.82
1700020M21Rik	ENSMUSG00000100146	0	0	0	0	0.12	0	0	0	0	0	0	0
1700020N01Rik	ENSMUSG00000050844	0	0	0	0	0	0	0	0	0	0	0	0
1700020N15Rik	ENSMUSG00000059690	0	0	0	0	0	0	0	0	0	0	0	0
1700020N18Rik	ENSMUSG00000100253	0.43	0.15	0.14	0.16	0.45	0.16	0.5	0.44	0.18	0.52	0.52	0.51
1700021A07Rik	ENSMUSG00000037535	1.64	1.05	2.13	3.2	2.4	3.27	1.01	1.76	1.44	0.53	1.05	1.56
1700021F05Rik	ENSMUSG00000019797	11.88	13.08	13.31	13.28	12.64	12.18	9.52	10.74	9.61	11.46	11.19	9.49
1700021F07Rik	ENSMUSG00000027518	0	0	0	0	0	0	0	0	0	0	0	0
1700021F13Rik	ENSMUSG00000107053	0	0	0	0	0	0	0	0	0	0	0	0
1700021J08Rik	ENSMUSG00000086890	0	0	0	0	0.42	0.15	0	0	0	0	0	0
1700021L23Rik	ENSMUSG00000086955	0	0	0	0	0	0	0	0	0	0	0	0
1700021N21Rik	ENSMUSG00000087343	0.08	0.09	0	0	0	0	0	0	0	0.07	0	0.1
1700021P04Rik	ENSMUSG00000096796	0	0	0	0	0	0	0	0	0	0	0	0
1700022A21Rik	ENSMUSG00000038165	0	0	0	0	0	0	0	0	0	0	0	0
1700022A22Rik	ENSMUSG00000099751	0	0	0	0	0	0	0	0	0	0	0	0
1700022E09Rik	ENSMUSG00000099983	0	0	0	0	0	0	0	0	0	0	0	0
1700022F17Rik	ENSMUSG00000102012	0	0	0	0	0	0	0	0	0	0	0	0
1700022H16Rik	ENSMUSG00000099360	0	0	0	0	0	0	0	0	0	0	0	0
1700022I11Rik	ENSMUSG00000028451	0	0.08	0.07	0.08	0	0.08	0.08	0	0.09	0.07	0.09	0.17
1700022N22Rik	ENSMUSG00000097523	1.81	1.48	1.49	0.95	1.66	0.85	3.24	1.84	2.14	2.93	2.96	2.02
1700023C21Rik	ENSMUSG00000087393	0	0	0	0	0	0	0	0	0	0	0	0
1700023F02Rik	ENSMUSG00000100000	0	0	0	0	0	0	0	0	0	0	0	0
1700023F06Rik	ENSMUSG00000020940	0	0	0	0	0	0	0.15	0	0	0	0	0
1700023G09Rik	ENSMUSG00000103503	0	0	0	0	0	0	0	0	0	0	0	0
1700023H06Rik	ENSMUSG00000089827	0.28	0.22	0.9	0.31	0.29	1.19	0.08	0	0.17	0.06	0.08	0.08
1700024B05Rik	ENSMUSG00000052334	0	0	0	0	0	0	0	0	0	0	0	0
1700024B18Rik	ENSMUSG00000099994	0	0	0	0	0	0	0	0	0	0	0	0
1700024G13Rik	ENSMUSG00000072473	0	0	0	0	0	0	0	0	0	0	0	0
1700024J04Rik	ENSMUSG00000069890	0	0	0	0	0	0	0	0	0	0	0	0
1700024P04Rik	ENSMUSG00000045022	0	0	0	0	0	0	0	0	0	0	0	0
1700024P16Rik	ENSMUSG00000078612	0	0	0	0	0	0	0	0	0	0	0	0
1700025A08Rik	ENSMUSG00000106947	0	0	0	0	0	0	0	0	0	0	0	0
1700025B11Rik	ENSMUSG00000101113	0	0	0	0	0	0	0	0	0	0	0	0
1700025C18Rik	ENSMUSG00000078935	0	0	0	0	0	0	0	0	0	0	0	0
1700025D23Rik	ENSMUSG00000086760	0	0	0	0	0	0	0	0	0	0	0	0
1700025F22Rik	ENSMUSG00000024728	0	0	0	0	0	0	0	0	0	0	0	0
1700025F24Rik	ENSMUSG00000100558	0	0	0	0	0	0	0	0	0	0	0	0
1700025G04Rik	ENSMUSG00000032666	20.54	16.26	14.96	18.15	20.42	21.69	22.58	21.8	20.44	23.26	23.21	26.29
1700025H01Rik	ENSMUSG00000101888	0	0	0	0	0	0	0	0	0	0	0	0
1700025J12Rik	ENSMUSG00000108409	0	0	0	0	0	0	0	0	0	0	0	0
1700025K24Rik	ENSMUSG00000099747	0	0	0	0	0	0	0	0	0	0	0	0
1700025M24Rik	ENSMUSG00000100175	0	0	0	0	0	0	0	0	0	0	0	0
1700025N21Rik	ENSMUSG00000090200	0	0	0	0	0	0.13	0	0	0	0	0	0
1700025N23Rik	ENSMUSG00000100121	0	0	0.08	0	0	0.09	0.09	0.08	0.2	0.22	0.1	0.1
1700025O08Rik	ENSMUSG00000028244	0	0	0	0	0	0	0	0	0	0	0	0
1700026D11Rik	ENSMUSG00000086379	0.07	0.33	0.28	0.54	0.18	0.59	0	0.25	0.17	0.13	0.13	0
1700026F02Rik	ENSMUSG00000101854	0.81	8.74	0	0	1.43	0	0	4.26	0	0	0	0
1700026J12Rik	ENSMUSG00000073976	0	0	0	0	0	0	0	0	0	0	0	0
1700026J14Rik	ENSMUSG00000097716	0	0	0	0	0	0	0	0	0	0	0	0
1700027A07Rik	ENSMUSG00000084864	0.18	0	0	0	0	0	0	0	0	0	0	0
1700027A15Rik	ENSMUSG00000101968	0	0	0	0	0	0	0	0	0	0	0	0
1700027F06Rik	ENSMUSG00000107737	0	0	0	0	0	0	0	0	0	0	0	0
1700027F09Rik	ENSMUSG00000100911	0	0	0	0	0.1	0.22	0	0.1	0	0	0	0
1700027H10Rik	ENSMUSG00000100799	0	0	0	0	0	0	0	0	0	0	0	0
1700027I24Rik	ENSMUSG00000098304	0	0	0	0	0	0	0	0.11	0	0	0	0
1700027J19Rik	ENSMUSG00000063838	0	0	0	0	0	0	0	0	0	0	0	0
1700028B04Rik	ENSMUSG00000099417	0.08	0	0	0	0	0	0	0	0	0	0	0
1700028D13Rik	ENSMUSG00000101683	0	0	0	0	0	0	0	0	0	0	0	0
1700028E10Rik	ENSMUSG00000097321	3.29	4.31	2.53	2.46	3.72	3.44	3.75	2.26	3.11	3.02	2.86	3.02
1700028I16Rik	ENSMUSG00000056821	0	0.07	0	0	0	0	0	0	0	0	0	0
1700028J19Rik	ENSMUSG00000038782	0.84	0.68	0.14	0.63	0.44	0.4	0.65	0.78	1.13	0.78	0.59	2.13
1700028K03Rik	ENSMUSG00000089798	0.06	0.06	0.07	0.3	0.01	0.03	0.04	0.01	0.03	0.11	0.12	0.08
1700028M03Rik	ENSMUSG00000101334	0	0	0	0	0	0	0	0	0	0	0	0
1700028N14Rik	ENSMUSG00000078635	0.3	0.11	0.1	0.11	0.63	0.34	0.23	0.31	0.25	0.46	0.12	0.12
1700028P14Rik	ENSMUSG00000033053	0	0	0	0	0	0	0	0	0	0	0	0
1700028P15Rik	ENSMUSG00000086823	0	0	0	0	0	0	0	0	0	0	0	0
1700029B22Rik	ENSMUSG00000100759	0	0	0	0	0	0	0	0	0	0	0	0
1700029B24Rik	ENSMUSG00000102834	0	0	0	0	0	0	0	0	0	0	0	0
1700029E06Rik	ENSMUSG00000100557	0	0	0	0	0	0	0	0	0	0	0	0
1700029F12Rik	ENSMUSG00000052075	0	0	0	0	0	0	0	0	0	0	0	0
1700029H14Rik	ENSMUSG00000031452	0.27	0	0.22	0.24	0.14	0.75	0.14	0.22	0.3	0.27	0.53	0.18
1700029I15Rik	ENSMUSG00000044916	1.09	1.81	1.77	2.65	1.56	2.28	3.08	2.03	2.65	2.56	2.14	2.31
1700029J03Rik	ENSMUSG00000099968	0	0	0	0	0	0	0	0	0	0	0	0
1700029J07Rik	ENSMUSG00000071103	1.75	2.06	1.65	1.9	1.9	1.71	4.23	3.66	4.89	3.56	3.5	4.24
1700029M03Rik	ENSMUSG00000101189	0	0	0	0	0	0.27	0	0	0	0	0	0
1700029M20Rik	ENSMUSG00000086788	0	0	0	0	0	0	0.09	0	0	0	0	0
1700029N11Rik	ENSMUSG00000098144	0	0	0	0	0	0	0	0	0	0	0	0
1700029P11Rik	ENSMUSG00000061633	0	0	0	0	0	0	0	0	0	0	0	0
1700030A11Rik	ENSMUSG00000085333	0	0	0	0	0	0	0	0	0	0	0	0
1700030C10Rik	ENSMUSG00000091071	0	3.65	0	0.05	0.15	0.17	0.13	0	0.06	0	0	0
1700030C10Rik	ENSMUSG00000099759	0.51	1.03	0.69	0.68	0.59	0.33	0.27	0.29	0.05	0.04	0.21	0.19
1700030C12Rik	ENSMUSG00000086459	0	0.54	0.25	0.56	0.26	0	0	0.51	0.31	0.46	0.3	0.74
1700030C14Rik	ENSMUSG00000087148	0	0	0	0	0	0	0	0	0	0	0	0
1700030F04Rik	ENSMUSG00000099869	0	0	0	0	0	0	0	0	0	0	0	0
1700030I03Rik	ENSMUSG00000103387	0	0	0	0	0	0	0	0	0	0	0	0
1700030J22Rik	ENSMUSG00000031847	0.1	0.07	0	0	0.05	0.11	0.56	0.43	0.24	0.4	0.29	0.4
1700030K09Rik	ENSMUSG00000052794	2.88	3.11	4.04	2.16	3.73	3.16	5.26	4.6	6.98	4.94	5.05	5.06
1700030L20Rik	ENSMUSG00000099508	0	0	0	0	0	0	0	0	0	0	0	0
1700030M09Rik	ENSMUSG00000097424	0	0	0	0	0	0	0	0	0	0	0	0
1700030N03Rik	ENSMUSG00000100969	0	0	0	0	0	0	0.05	0	0	0	0	0
1700030N18Rik	ENSMUSG00000106800	0	0	0	0	0	0	0	0	0	0	0	0
1700030O20Rik	ENSMUSG00000100198	0	0	0	0	0	0	0	0	0	0	0	0
1700031A10Rik	ENSMUSG00000092239	0	0	0	0	0	0	0	0	0	0	0	0
1700031F05Rik	ENSMUSG00000032894	0	0	0	0	0	0	0	0	0	0	0	0
1700031F10Rik	ENSMUSG00000047046	0	0	0	0	0.15	0	0	0	0	0.13	0	0
1700031L13Rik	ENSMUSG00000099863	0	0	0	0	0	0	0	0	0	0	0	0
1700031M16Rik	ENSMUSG00000099353	0	0	0	0	0	0	0	0	0	0	0	0
1700031P21Rik	ENSMUSG00000100315	0	0	0	0	0	0.21	0	0	0	0	0	0
1700034B16Rik	ENSMUSG00000097302	0	0	0	0	0	0	0	0	0	0	0	0
1700034E13Rik	ENSMUSG00000024532	0	0	0	0	0	0	0	0	0	0	0	0
1700034G24Rik	ENSMUSG00000097962	0	0	0	0	0	0	0	0	0	0	0	0
1700034H15Rik	ENSMUSG00000055833	1	1.34	0.87	0.49	0.47	0.54	1.48	1.22	3.21	1.32	1.19	1.39
1700034I23Rik	ENSMUSG00000074619	0	0	0	0	0	0	0	0.03	0.04	0	0	0
1700034J04Rik	ENSMUSG00000103287	0	0	0	0	0	0	0	0	0	0	0	0
1700034J05Rik	ENSMUSG00000040163	0	0	0	0	0	0	0	0	0	0	0	0
1700034K08Rik	ENSMUSG00000100294	0	0	0	0	0	0	0	0	0	0	0	0
1700034O15Rik	ENSMUSG00000029867	0	0.11	0.3	0	0.11	0	0	0.1	0.13	0.09	0	0.12
1700034P13Rik	ENSMUSG00000097893	0.32	0.19	0.44	0.12	0.22	0.33	0.51	0.39	0.18	0.16	0.57	0.46
1700036A12Rik	ENSMUSG00000095956	0	0	0	0	0	0	0	0	0	0	0	0
1700036G14Rik	ENSMUSG00000099995	0	0	0	0	0	0	0	0	0	0	0	0
1700036O09Rik	ENSMUSG00000086185	0	0	0	0	0	0	0	0	0	0	0	0
1700037C06Rik	ENSMUSG00000085542	0	0	0	0	0	0	0	0	0	0	0	0
1700037C18Rik	ENSMUSG00000005983	5.23	4.99	4.84	4.72	5.42	3.57	5.61	4.62	5.68	6.36	4.24	5.36
1700037F24Rik	ENSMUSG00000097540	0	0	0	0	0	0	0	0	0	0	0	0
1700037H04Rik	ENSMUSG00000027327	11.64	10.23	10.89	10.9	8.78	10.42	9.11	9.08	9.36	10.43	10.79	9.78
1700039E22Rik	ENSMUSG00000092369	0	0	0	0	0	0	0	0	0	0	0	0
1700039I01Rik	ENSMUSG00000102536	0	0	0	0	0	0	0	0	0	0	0	0
1700039M10Rik	ENSMUSG00000097933	0	0	0	0	0.16	0.17	0	0	0	0	0	0
1700039M15Rik	ENSMUSG00000104086	0	0	0	0	0	0	0	0	0	0	0	0
1700040D17Rik	ENSMUSG00000097515	0.15	0.63	0.07	0.89	0.53	0.25	0.34	0.07	0.55	0.6	0.53	0.87
1700040F15Rik	ENSMUSG00000100667	0	0	0	0	0	0	0	0	0	0	0	0
1700040F17Rik	ENSMUSG00000101568	0	0	0	0	0	0	0	0	0	0	0	0
1700040K01Rik	ENSMUSG00000103840	0	0	0	0	0	0	0	0	0	0	0	0
1700040L02Rik	ENSMUSG00000019945	2.22	1.13	1.14	1.82	0.83	1.2	1.5	0.52	0.88	0.78	0.69	1.39
1700040L08Rik	ENSMUSG00000107406	0.58	0.46	0	0.64	0.45	0.17	0.68	0	0.18	0.8	0	0
1700041C23Rik	ENSMUSG00000100282	0	0	0	0	0	0	0	0	0	0	0	0
1700041G16Rik	ENSMUSG00000054822	0.12	0.19	0.35	0.09	0.36	0.26	0.14	0.2	0	0.07	0.21	0.21
1700041M05Rik	ENSMUSG00000087010	0	0	0	0	0	0	0	0	0	0	0	0
1700041M19Rik	ENSMUSG00000100857	0	0	0	0	0	0	0.13	0	0	0	0	0
1700042D02Rik	ENSMUSG00000105991	0	0	0	0	0	0	0	0	0	0	0	0
1700042G07Rik	ENSMUSG00000078593	0	0	0	0	0	0	0	0	0	0	0	0
1700042G15Rik	ENSMUSG00000087044	0	0	0	0	0	0	0	0	0	0	0	0
1700042O10Rik	ENSMUSG00000086391	0.13	0.07	0	0.15	0.14	0.31	0.39	0	0.08	0	0	0
1700044C05Rik	ENSMUSG00000099911	0	0	0	0	0	0	0	0	0	0	0	0
1700044K03Rik	ENSMUSG00000100297	0	0	0	0	0	0	0	0	0	0	0	0
1700045H11Rik	ENSMUSG00000078492	0	0	0	0	0	0	0	0	0	0	0	0
1700045I11Rik	ENSMUSG00000104526	0	0	0	0	0.17	0	0	0	0	0	0	0
1700046C09Rik	ENSMUSG00000085561	0	0	0	0	0	0	0	0	0	0	0	0
1700047A11Rik	ENSMUSG00000085437	0	0	0	0	0	0	0	0	0	0	0	0
1700047F07Rik	ENSMUSG00000085549	0	0	0	0	0	0	0	0	0	0	0	0
1700047G03Rik	ENSMUSG00000099349	0	0	0	0	0	0	0	0	0	0	0	0
1700047I17Rik2	ENSMUSG00000094103	26.37	19.48	22.74	19.65	24.25	25.11	17.78	20.36	19.93	17.09	18.56	19.79
1700047K16Rik	ENSMUSG00000087347	0.17	0	0	0.09	0.17	0	0.49	0.25	0.1	0.15	0.2	0.1
1700047L14Rik	ENSMUSG00000101762	0	0	0	0	0	0	0	0	0	0	0	0
1700047M11Rik	ENSMUSG00000100147	0	0	0	0	0	0	0	0	0	0	0	0
1700047N06Rik	ENSMUSG00000102356	0	0	0	0	0	0	0	0	0	0	0	0
1700048F04Rik	ENSMUSG00000105274	0	0	0	0	0	0	0	0	0	0	0	0
1700048M11Rik	ENSMUSG00000085637	0	0	0	0	0	0	0	0	0	0	0	0.39
1700048O20Rik	ENSMUSG00000043773	0.39	0.46	0.34	0.24	0.13	0.25	0.6	0.22	0.27	0.47	0.68	0.61
1700049E15Rik	ENSMUSG00000085077	0	0	0	0	0	0	0	0	0	0	0	0
1700049E17Rik1	ENSMUSG00000079271	0	0	0	0	0	0	0	0	0	0	0	0
1700049E17Rik2	ENSMUSG00000072613	0	0	0	0	0	0	0	0	0	0	0	0
1700049E22Rik	ENSMUSG00000101553	0	0	0	0	0	0	0	0	0	0	0	0
1700049J03Rik	ENSMUSG00000011052	0	0	0	0	0	0	0	0	0	0	0	0
1700049L16Rik	ENSMUSG00000043859	0	0	0	0	0	0	0	0	0	0	0	0
1700051A21Rik	ENSMUSG00000086951	0	0	0	0	0	0	0	0	0	0	0	0
1700051K13Rik	ENSMUSG00000108263	0	0	0	0.12	0	0	0	0	0.14	0	0	0.13
1700051O22Rik	ENSMUSG00000103341	0	0	0	0.27	0.13	0	0.28	0	0.15	0.11	0	0
1700052I22Rik	ENSMUSG00000101912	0	0	0	0	0	0	0	0	0	0	0.27	0
1700052K11Rik	ENSMUSG00000099681	3.77	3.94	3.32	2.94	3.95	3.48	4.55	3.61	3.29	4.05	4.39	3.35
1700054A03Rik	ENSMUSG00000099988	0	0	0	0	0	0	0	0	0	0	0	0
1700054K02Rik	ENSMUSG00000097001	0	0	0	0	0	0	0	0	0	0	0	0
1700054K19Rik	ENSMUSG00000100219	0	0	0	0	0	0	0	0	0	0	0	0
1700054M17Rik	ENSMUSG00000085889	0	0	0	0	0	0	0	0	0	0	0	0
1700054O19Rik	ENSMUSG00000104183	0	0	0	0	0	0	0	0	0	0	0	0
1700055C04Rik	ENSMUSG00000093616	0	0	0	0	0	0	0	0	0	0	0	0
1700055D18Rik	ENSMUSG00000070997	0.59	0.14	0.81	0.75	0.71	0.67	0.9	0.69	0.85	0.46	0.98	0.54
1700056E22Rik	ENSMUSG00000044854	4.23	2.35	3.02	3.03	3.54	3.72	1.59	3.08	1.9	2.64	1.65	1.53
1700056N10Rik	ENSMUSG00000084792	1.95	2.39	2.09	2.95	2.32	2.47	2.28	2.2	2.62	1.86	3.29	2.9
1700057G04Rik	ENSMUSG00000074139	0	0	0	0	0	0	0	0	0	0	0	0
1700057H15Rik	ENSMUSG00000084757	0	0	0	0	0	0	0	0	0	0	0	0
1700057H21Rik	ENSMUSG00000086007	0	0	0	0	0	0	0	0	0	0	0	0
1700058P15Rik	ENSMUSG00000089636	0	0	0	0	0	0	0	0	0	0	0	0
1700060C16Rik	ENSMUSG00000086887	0	0	0	0	0	0	0	0	0	0	0	0
1700060C20Rik	ENSMUSG00000078957	0	0	0	0	0	0	0	0	0	0	0	0
1700060J05Rik	ENSMUSG00000084970	0	0	0	0	0	0	0	0	0	0.19	0	0.08
1700060O08Rik	ENSMUSG00000099407	0	0	0	0	0	0	0	0	0	0	0	0
1700061E17Rik	ENSMUSG00000102060	0	0	0	0	0	0	0	0	0	0	0	0.08
1700061E18Rik	ENSMUSG00000085759	0	0	0	0	0	0	0	0	0	0	0	0
1700061F12Rik	ENSMUSG00000085580	0	0	0	0	0	0	0	0	0	0	0.1	0
1700061G19Rik	ENSMUSG00000024209	0.08	0.03	0.1	0.14	0.14	0	0	0.03	0	0	0	0.03
1700061H18Rik	ENSMUSG00000084948	0	0	0	0	0	0	0	0	0	0	0	0
1700061I17Rik	ENSMUSG00000028009	0	0	0	0	0	0	0	0	0	0	0	0
1700061J23Rik	ENSMUSG00000086366	0	0	0	0	0	0	0	0	0	0	0	0
1700063A18Rik	ENSMUSG00000100062	0	0	0	0	0	0	0	0	0	0	0	0
1700063D05Rik	ENSMUSG00000100837	0	0	0	0	0	0	0	0	0	0	0	0
1700063H04Rik	ENSMUSG00000040657	0	0	0	0	0	0	0	0	0	0	0	0
1700063H06Rik	ENSMUSG00000099266	0	0	0	0	0	0	0	0	0	0	0	0
1700063I16Rik	ENSMUSG00000103463	0	0	0	0	0	0	0	0	0	0	0	0
1700063K16Rik	ENSMUSG00000102036	0	0	0	0	0	0	0	0	0	0	0	0
1700063O14Rik	ENSMUSG00000101978	0	0	0	0	0	0	0	0	0	0	0	0
1700064H15Rik	ENSMUSG00000082766	0.21	0	0.42	0.47	0.22	0	0.25	0.21	0	0	0	0.25
1700064J06Rik	ENSMUSG00000100681	0	0	0	0	0	0	0	0	0	0	0	0
1700064M15Rik	ENSMUSG00000100211	0	0	0	0	0	0	0.14	0	0	0.11	0.14	0
1700065D16Rik	ENSMUSG00000096655	0.05	0.25	0.08	0.26	0.33	0.05	0.84	0.15	0.09	0.39	0.26	0.25
1700065I16Rik	ENSMUSG00000099435	0	0	0	0	0	0	0	0	0	0	0	0
1700065J11Rik	ENSMUSG00000107341	0	0	0	0	0	0	0	0	0	0	0	0
1700065J18Rik	ENSMUSG00000100872	0	0	0	0	0	0	0	0	0	0	0	0
1700065L07Rik	ENSMUSG00000107408	0	0	0	0	0	0	0	0	0	0	0	0
1700065O20Rik	ENSMUSG00000100134	0	0	0	0	0	0	0	0	0	0	0	0
1700066B17Rik	ENSMUSG00000101634	0	0	0	0	0	0	0	0	0	0	0	0
1700066B19Rik	ENSMUSG00000073598	0.75	0.77	0.94	0.68	0.49	0.55	1.11	1.3	1.47	1.16	1.31	1.18
1700066C05Rik	ENSMUSG00000101810	0	0	0	0	0	0	0	0	0	0	0	0
1700066J03Rik	ENSMUSG00000097717	0	0	0	0	0	0	0	0	0	0	0	0
1700066M21Rik	ENSMUSG00000038323	7.86	8.01	7.18	7.73	7	5.7	10.84	9.8	9.81	8.99	8.31	8.31
1700066N21Rik	ENSMUSG00000099605	0	0	0	0	0	0	0	0	0	0	0	0
1700066O22Rik	ENSMUSG00000085800	0	0	0	0	0	0	0	0	0	0	0	0
1700067G17Rik	ENSMUSG00000099378	0	0	0	0	0	0	0	0	0	0	0	0
1700067K01Rik	ENSMUSG00000046408	0.44	0.33	0.3	0.08	0.61	0	0.43	0.39	0.62	0.73	0.3	0.66
1700067P10Rik	ENSMUSG00000021545	0	0	0	0	0	0	0	0	0	0	0	0
1700069B07Rik	ENSMUSG00000053081	0.18	0.1	0	0	0	0.1	0	0.37	0.11	0.17	0	0.43
1700069L16Rik	ENSMUSG00000042184	0	0	0	0	0	0	0	0	0	0	0	0
1700069P05Rik	ENSMUSG00000107637	0	0	0	0	0	0	0	0	0	0	0	0
1700071G01Rik	ENSMUSG00000086376	0	0	0	0	0	0	0	0	0	0	0	0
1700071K01Rik	ENSMUSG00000080980	0	0	0	0	0	0	0	0	0	0	0	0
1700071M16Rik	ENSMUSG00000090307	0	0	0	0	0	0	0	0	0	0	0	0
1700072B07Rik	ENSMUSG00000100487	0	0	0	0	0	0	0	0	0	0	0	0
1700072G22Rik	ENSMUSG00000101702	0	0	0	0	0	0.16	0.17	0.29	0.18	0	0	0
1700072O05Rik	ENSMUSG00000107744	0	0	0	0	0	0	0	0	0	0	0	0
1700073E17Rik	ENSMUSG00000087204	0	0	0	0	0	0	0	0	0	0	0	0
1700074A21Rik	ENSMUSG00000102231	0	0	0	0	0	0	0	0	0	0	0	0
1700074H08Rik	ENSMUSG00000099872	0	0	0	0	0	0	0	0	0	0	0	0
1700074P13Rik	ENSMUSG00000029883	0	0	0	0	0	0	0	0	0	0	0	0
1700080E11Rik	ENSMUSG00000032566	0	0	0	0	0	0	0	0	0	0	0	0
1700080G11Rik	ENSMUSG00000086771	0	0	0	0	0	0	0	0	0	0	0	0
1700080N15Rik	ENSMUSG00000084859	0	0	0	0	0	0	0	0	0	0	0	0
1700080O16Rik	ENSMUSG00000031118	0	0	0	0	0	0	0	0	0	0	0	0
1700081H04Rik	ENSMUSG00000100573	0	0	0	0	0	0	0	0	0	0	0	0
1700082M22Rik	ENSMUSG00000023737	0.31	0	0	0.55	0.16	0	0	0	0	0.43	0	0.18
1700083H02Rik	ENSMUSG00000100668	0	0	0	0	0	0	0	0	0	0	0	0
1700084C06Rik	ENSMUSG00000086016	1.4	1.28	0.6	0.78	0.83	1.94	0.7	1.02	0.88	0.64	1.21	1.3
1700084E18Rik	ENSMUSG00000100747	0.95	0.96	1.64	1.16	0.47	0.97	1.17	0.51	0.69	0.92	0.54	0.65
1700084F23Rik	ENSMUSG00000099639	0	0	0	0	0	0	0	0	0	0	0	0
1700084J12Rik	ENSMUSG00000058101	0	0	0	0	0	0	0	0	0	0	0	0
1700084M14Rik	ENSMUSG00000057805	0	0	0	0	0	0	0	0	0	0	0	0
1700085C21Rik	ENSMUSG00000100890	0	0	0	0	0	0	0	0	0	0	0	0
1700086D15Rik	ENSMUSG00000020548	0	0	0	0	0	0	0	0	0	0	0	0
1700086L19Rik	ENSMUSG00000071265	0	0	0	0	0	0	0	0	0	0	0	0
1700086O06Rik	ENSMUSG00000097080	0.67	0.34	0.59	0.33	0.38	0.28	0.34	0.32	0.28	0.42	0.51	0.52
1700086P04Rik	ENSMUSG00000085085	0.07	0	0	0	0	0.25	0.08	0.15	0.18	0.07	0.09	0.17
1700087M22Rik	ENSMUSG00000087653	0.5	0	0	0	0	0	0	0	0	0	0	0
1700088E04Rik	ENSMUSG00000033029	0.47	0.07	0.3	0.26	0.27	0.33	0.48	0.43	0.34	0.34	0.54	0.13
1700091H14Rik	ENSMUSG00000090462	0	0	0	0	0	0	0	0	0	0	0	0
1700092C02Rik	ENSMUSG00000086781	0	0	0	0	0	0	0	0	0	0	0	0
1700092C10Rik	ENSMUSG00000092499	0	0	0	0	0	0	0	0	0	0	0	0
1700092C17Rik	ENSMUSG00000085353	0	0	0	0	0	0	0	0	0	0	0	0
1700092E19Rik	ENSMUSG00000084811	0	0	0	0	0	0	0	0	0	0	0	0
1700092K14Rik	ENSMUSG00000078600	0	0	0	0	0	0	0	0	0	0	0	0
1700092M07Rik	ENSMUSG00000090840	1.45	0.56	1.04	0.67	0.69	0	0.94	1.33	1.31	2.23	1.33	1.25
1700093J21Rik	ENSMUSG00000022915	0.47	0	0.23	0	0.25	0.13	0	0.36	0.44	0.11	0.28	0
1700093K21Rik	ENSMUSG00000020286	0	0.08	0	0	0	0	0	0	0	0	0	0
1700094J05Rik	ENSMUSG00000101695	0.15	0.16	0	0.16	0	0.59	0.09	0.15	0.09	0	0	0
1700094M24Rik	ENSMUSG00000107895	0	0	0	0	0	0	0	0	0	0	0	0
1700095A13Rik	ENSMUSG00000100430	0	0	0	0	0	0	0	0	0	0	0	0
1700095A21Rik	ENSMUSG00000086046	0	0	0	0	0	0	0	0	0	0	0	0
1700095B10Rik	ENSMUSG00000098230	0	0	0	0	0	0	0	0	0	0	0	0
1700095J03Rik	ENSMUSG00000085407	0	0	0	0	0	0	0	0	0	0	0	0
1700095J07Rik	ENSMUSG00000084861	0	0	0	0	0	0	0	0	0	0	0	0
1700095J12Rik	ENSMUSG00000084804	0	0	0	0	0	0	0	0	0	0	0	0
1700095K22Rik	ENSMUSG00000108505	0	0	0	0	0	0	0	0	0	0	0	0
1700096J18Rik	ENSMUSG00000099630	0	0.18	0	0	0	0	0	0	0	0	0	0
1700096K18Rik	ENSMUSG00000101856	3.62	3.35	3.86	3.7	2.4	2.91	4.58	3.98	3.26	4	4.86	3.43
1700097M23Rik	ENSMUSG00000108194	0.05	0.05	0	0	0	0	0.05	0	0	0	0.06	0.06
1700097N02Rik	ENSMUSG00000099474	7.79	8.71	7.52	6.34	8.12	6.41	3.69	4.19	5.61	5.15	3.29	4.58
1700099I09Rik	ENSMUSG00000091906	0.1	0	0.11	0	0	0.11	0	0.1	0	0	0	0
1700100L14Rik	ENSMUSG00000101051	0	0	0	0	0	0	0	0	0	0	0	0
1700101I11Rik	ENSMUSG00000097675	0	0	0	0	0	0.09	0	0	0	0	0	0
1700101I19Rik	ENSMUSG00000045815	0	0	0	0	0	0	0	0	0	0	0	0
1700101O22Rik	ENSMUSG00000102096	0	0	0	0	0	0	0	0	0	0	0	0
1700102F20Rik	ENSMUSG00000108229	0	0	0	0	0	0	0	0	0	0	0	0
1700102P08Rik	ENSMUSG00000032611	2.17	2.25	2.23	2.93	2.33	2.41	1.62	2.14	2.15	2.66	1.91	2.73
1700104B16Rik	ENSMUSG00000049476	0	0	0.31	0	0	0	0	0.14	0	0	0	0
1700105P06Rik	ENSMUSG00000099923	0.12	0.38	0.16	0.04	0.08	0.18	0.19	0.2	0.05	0.15	0.19	0
1700108F19Rik	ENSMUSG00000101009	0	0	0	0	0	0	0	0	0	0	0	0
1700108J01Rik	ENSMUSG00000100585	0	0	0	0	0	0	0	0	0	0	0	0
1700108N11Rik	ENSMUSG00000084837	0	0	0	0	0	0	0	0	0	0	0	0
1700109G14Rik	ENSMUSG00000101505	0	0	0	0	0	0	0	0	0	0	0	0
1700109G15Rik	ENSMUSG00000085044	0	0	0	0	0	0	0	0	0	0	0	0
1700109H08Rik	ENSMUSG00000008307	8.67	9.78	11.43	9.13	9.58	11.13	12.4	12.5	14.16	10.75	11.06	14.8
1700109I08Rik	ENSMUSG00000101261	0	0	0	0	0	0	0	0	0	0	0	0
1700109K24Rik	ENSMUSG00000097267	0	0	0	0	0	0	0	0	0	0	0	0
1700110C19Rik	ENSMUSG00000099384	0	0	0.33	0.47	0	0.13	0	0.34	0.98	0.82	0.13	0.13
1700110I01Rik	ENSMUSG00000079407	0	0	0	0	0	0	0	0	0	0	0	0
1700110I07Rik	ENSMUSG00000100732	0	0	0	0	0	0	0	0	0	0	0	0
1700110K17Rik	ENSMUSG00000087047	0.08	0	0	0	0	0	0	0.08	0	0.07	0	0
1700111E14Rik	ENSMUSG00000029837	0	0	0	0	0	0	0	0	0	0	0	0
1700111N16Rik	ENSMUSG00000100511	0	0	0	0	0	0	0	0	0	0	0	0
1700112D23Rik	ENSMUSG00000091329	0	0	0	0	0	0	1.05	0	0.18	0.55	0.36	0.17
1700112E06Rik	ENSMUSG00000063458	0	0	0	0	0	0	0	0	0	0	0	0
1700112H15Rik	ENSMUSG00000101574	0	0	0	0	0	0	0	0	0	0	0	0
1700112J05Rik	ENSMUSG00000086632	0	0.2	0	0	0	0	0	0	0	0	0	0
1700112J16Rik	ENSMUSG00000097527	0.36	0	0.24	0	0	0	0.04	0.06	0	0	0	0
1700112K13Rik	ENSMUSG00000087510	0	0	0	0	0	0	0	0	0	0	0	0
1700113A16Rik	ENSMUSG00000096935	4.73	4.06	3.23	5.36	6.68	5.89	5.8	5.73	6.74	6.55	6.58	5.94
1700113B19Rik	ENSMUSG00000102822	0	0	0	0	0	0	0	0	0	0	0	0
1700113H08Rik	ENSMUSG00000047129	0	0	0	0	0	0	0	0	0	0	0	0
1700116B05Rik	ENSMUSG00000092276	0	0	0	0	0	0	0	0	0	0	0	0
1700119H24Rik	ENSMUSG00000100593	0	0	0	0	0	0	0	0	0	0	0	0
1700119I11Rik	ENSMUSG00000082488	0	0	0	0	0	0	0	0	0	0	0	0
1700120B22Rik	ENSMUSG00000045391	0.35	0.37	0.35	0.58	0.36	0.4	0.41	0.7	0.43	0.8	0.84	0.82
1700120C14Rik	ENSMUSG00000100599	2.14	1.26	1.08	1.53	0.36	0.68	1.98	1.96	1.56	1.77	2.66	2.41
1700120C18Rik	ENSMUSG00000098086	0	0	0	0	0	0	0	0	0	0	0	0
1700120E14Rik	ENSMUSG00000086333	0	0	0	0	0	0	0	0	0	0	0	0
1700120G07Rik	ENSMUSG00000100717	0	0	0	0	0	0	0	0	0	0	0	0
1700120G11Rik	ENSMUSG00000086068	0	0	0	0	0	0	0	0	0	0	0	0
1700120K04Rik	ENSMUSG00000099579	0	0.15	0	0	0.45	0	0	0.29	0.54	0.26	0.35	0.34
1700120O09Rik	ENSMUSG00000093386	0	0	0	0	0	0	0	0	0	0	0	0
1700121C08Rik	ENSMUSG00000086275	0	0	0	0	0	0	0	0	0	0	0	0
1700121L03Rik	ENSMUSG00000099574	0	0	0	0	0	0	0	0	0	0	0	0
1700121L16Rik	ENSMUSG00000100364	0	0	0	0	0	0	0	0	0	0	0	0
1700121N20Rik	ENSMUSG00000092066	0	0	0	0	0	0	0	0	0	0	0	0
1700122D07Rik	ENSMUSG00000101409	0	0	0	0	0	0	0	0	0	0	0	0
1700122E12Rik	ENSMUSG00000087685	0.22	0	0.22	0.37	0.52	0	0.2	0.23	1.05	0.87	0.4	0.2
1700122O11Rik	ENSMUSG00000094928	0	0	0	0	0	0	0	0	0	0	0	0.12
1700123K08Rik	ENSMUSG00000029526	0	0	0	0	0	0	0	0	0	0	0	0
1700123L14Rik	ENSMUSG00000072878	0	0	0	0	0	0	0	0	0	0	0	0
1700123M08Rik	ENSMUSG00000085614	3.66	2.94	3.27	3.36	3.49	2.95	3.7	1.86	2.58	1.11	1.94	2.94
1700123O12Rik	ENSMUSG00000086080	0	0	0	0	0	0	0	0	0	0	0.16	0
1700123O20Rik	ENSMUSG00000040822	22.69	21.89	23.07	23.07	23.67	24.88	24.96	26.2	24.24	26.52	25.4	26.64
1700123O21Rik	ENSMUSG00000101481	0	0	0	0	0	0	0	0	0	0	0	0
1700124L16Rik	ENSMUSG00000099354	0.25	0.26	0.33	0.87	0.77	1.04	0.08	1	0.62	0.45	0.52	0.7
1700125G02Rik	ENSMUSG00000085263	0	0	0	0	0	0	0	0	0	0	0	0
1700125G22Rik	ENSMUSG00000097584	0	0.09	0	0	0	0	0.1	0	0	0.08	0.1	0
1700125H03Rik	ENSMUSG00000085197	0	0	0	0.17	0	0	0	0	0	0	0	0
1700125H20Rik	ENSMUSG00000018479	0	0	0	0	0	0	0	0	0	0	0	0
1700126A01Rik	ENSMUSG00000099945	0	0	0	0	0	0	0	0	0	0	0	0
1700126G02Rik	ENSMUSG00000107802	0.41	0.11	0	0.12	0	0.12	0.12	0.21	0.13	0.29	0.13	0.25
1700126H18Rik	ENSMUSG00000107014	0	0	0	0	0	0	0	0	0	0	0	0
1700128A07Rik	ENSMUSG00000099794	0	0	0	0	0	0	0	0	0	0	0	0
1700128E19Rik	ENSMUSG00000031510	0	0	0	0	0	0	0	0	0	0	0	0
1700128F08Rik	ENSMUSG00000031998	0	0	0	0	0	0	0	0	0	0	0	0
1700129C05Rik	ENSMUSG00000021977	0	0	0	0	0	0	0	0	0	0	0	0
1700129L04Rik	ENSMUSG00000100603	0	0	0	0	0	0	0	0	0	0	0	0
1810006J02Rik	ENSMUSG00000100182	6	5.81	5.58	7.48	7.53	7.22	0.73	0.43	0.43	0.75	0.97	0.58
1810007C17Rik	ENSMUSG00000100844	0	0	0	0	0	0	0	0	0	0	0	0
1810007D17Rik	ENSMUSG00000100001	0	0	0	0	0	0	0	0	0	0	0	0
1810008B01Rik	ENSMUSG00000089745	0.09	0	0.09	0	0	0.1	0.1	0	0	0.16	0	0.11
1810008I18Rik	ENSMUSG00000100094	0	0	0	0	0	0	0	0	0	0	0	0
1810009A15Rik	ENSMUSG00000071653	32.35	30.86	31.07	21.11	36.48	31.89	32.65	32.47	24.64	34.26	31.38	22.03
1810009J06Rik	ENSMUSG00000094808	0	0	0	0	0	0	0	0	0	0	0	0
1810010D01Rik	ENSMUSG00000109305	0.08	0.65	0.76	0.62	0.43	0.3	0.39	1.24	0.33	0.15	0.22	0.66
1810010H24Rik	ENSMUSG00000078607	0.59	0.28	0.2	0.73	0.48	0.38	1.08	0.47	1.07	0.67	1.43	0.86
1810010K12Rik	ENSMUSG00000056329	0	0	0	0	0	0	0	0	0	0	0	0
1810011H11Rik	ENSMUSG00000041707	0.19	0.15	0	0.21	0.1	0.06	0.51	1.42	1.64	1.42	1.75	1.15
1810011O10Rik	ENSMUSG00000056313	0	0	0	0	0	0	0.05	0	0	0.04	0	0
1810012K08Rik	ENSMUSG00000087595	0.13	0	0.13	0	0.28	0	0.16	0.41	0	0.37	0.16	0
1810012K16Rik	ENSMUSG00000099825	0.14	0	0	0.16	0.59	0.16	0.17	0.29	0.36	1.05	0.52	0.68
1810013D15Rik	ENSMUSG00000028177	0.11	0	0	0	0.11	0.06	0.06	0	0.14	0.3	0	0.06
1810013L24Rik	ENSMUSG00000022507	27.11	28.01	26.75	26.72	26.19	28.29	36.83	32.69	37.86	33.22	34.29	38.78
1810014B01Rik	ENSMUSG00000097412	4.76	4.81	5.1	4.62	4.48	5.75	5.16	3.18	4.24	3.65	4.05	4.86
1810017P11Rik	ENSMUSG00000106838	0	0	0	0	0	0	0	0	0	0	0	0
1810018F18Rik	ENSMUSG00000101088	0	0	0	0	0	0	0	0	0	0	0	0
1810019D21Rik	ENSMUSG00000086390	0	0	0.15	0	0	0	0	0.31	0	0	0	0.18
1810019N24Rik	ENSMUSG00000097115	0.73	0.36	0.22	0.5	0.47	0.22	0.11	0.45	1.21	0.41	0.27	0.27
1810020O05Rik	ENSMUSG00000089997	0.14	0.15	0.21	0.23	0.14	0.08	0.08	0	0.17	0.19	0.17	0
1810021B22Rik	ENSMUSG00000087331	1.02	0.61	0	1.28	0.86	0.29	1.76	2.07	0.98	2.47	3.27	2.71
1810022K09Rik	ENSMUSG00000078784	120.95	112.14	115.78	116.56	115.87	116.94	104.47	115.29	109.95	97.57	119.15	92.53
1810024B03Rik	ENSMUSG00000044145	0.91	0.88	0.73	0.95	1.5	1.1	2.09	1.43	0.92	1.3	1.1	1.49
1810026B05Rik	ENSMUSG00000101970	240.99	260.04	234.02	240.37	224.85	251.05	243.88	254.31	246.56	226.44	258.15	228.6
1810026J23Rik	ENSMUSG00000048429	22.09	20.77	22.74	21.1	20.06	20.47	32.15	30.38	31.05	29.67	31.79	32.76
1810030O07Rik	ENSMUSG00000044148	38.39	38.01	37.58	39.31	37.37	40.7	42.16	42.8	44.05	42.32	43.44	44.26
1810032O08Rik	ENSMUSG00000020812	23.61	23	22.28	24.9	26.23	25.07	35.67	29.93	34.8	34.93	36.87	32.57
1810034E14Rik	ENSMUSG00000097101	9.53	7.46	9.49	7.48	7.85	6.95	3.03	4.21	4.32	2.54	3.81	5.61
1810037I17Rik	ENSMUSG00000054091	35.23	35.99	35.22	36.6	36.78	35.77	34.3	34.66	38.1	34.58	33.61	30.59
1810041H14Rik	ENSMUSG00000102112	17.08	19.12	14.76	16.46	18.22	18.01	18.35	16.57	20.5	20.79	17.76	19.74
1810041L15Rik	ENSMUSG00000062760	0	0	0	0	0	0	0	0	0	0	0	0
1810043G02Rik	ENSMUSG00000020284	3.64	3.4	2.63	2.81	3.73	3.33	3.65	4.02	4.08	3.76	2.56	3.57
1810043H04Rik	ENSMUSG00000078572	18.12	24	24.96	22.99	21.74	21.39	16.69	19.89	13.81	20.6	14.43	20.71
1810044D09Rik	ENSMUSG00000100680	2.78	2.28	2.46	3.1	3.93	2.62	3.45	3.84	3.29	2.26	3.77	5.26
1810046K07Rik	ENSMUSG00000036027	0	0	0	0	0	0	0	0	0	0	0	0
1810049J17Rik	ENSMUSG00000097221	0.7	1.49	1.22	0.58	0.54	2.19	1.43	1.77	2.18	1.44	1.47	2.48
1810053B23Rik	ENSMUSG00000100277	0	0	0	0	0	0	0	0	0	0	0.16	0
1810055G02Rik	ENSMUSG00000035372	2.13	2.2	1.72	1.91	2.22	2.82	2.89	2.32	3	2.64	2.76	3.19
1810058I24Rik	ENSMUSG00000073155	46.68	47.54	47.91	47.11	46.27	51.67	48.06	47.21	44.79	44.04	47.53	41.42
1810059C17Rik	ENSMUSG00000086340	0.16	0	0	0	0	0	0	0	0	0	0.2	0.19
1810059H22Rik	ENSMUSG00000108207	0.57	0.18	0.44	0.1	0.87	0.3	0.91	0.68	0.46	0.2	0.8	0.24
1810062G17Rik	ENSMUSG00000027713	1.13	1.21	1.13	0.54	1.6	1.38	3.21	1.81	2.13	1.85	2.73	2.2
1810062O18Rik	ENSMUSG00000084925	4.49	4.25	3.76	3.45	3.84	4.6	6.31	4.86	7.55	4.62	3.26	6.31
1810063I02Rik	ENSMUSG00000085551	0	0	0	0	0	0	0	0	0	0	0	0
1810064F22Rik	ENSMUSG00000090925	0	0	0	0	0.06	0	0	0	0	0	0	0
1810065E05Rik	ENSMUSG00000013653	0	0	0	0	0	0	0	0	0	0	0	0
2010001A14Rik	ENSMUSG00000087165	11.23	9.18	8.2	9.25	10	7.51	15.15	10.6	8.72	11.11	10.21	8.4
2010001K21Rik	ENSMUSG00000051606	0	0	0	0	0	0	0	0	0	0	0	0
2010003K11Rik	ENSMUSG00000042041	0	0	0	0	0	0	0	0	0	0.06	0	0
2010005H15Rik	ENSMUSG00000095620	0	0	0.17	0	0.18	0	0.14	0.36	0	0	0.37	0.14
2010007H06Rik	ENSMUSG00000044694	0.24	0.52	0.26	0.41	0.09	0.56	0.18	0.25	0.61	0.34	0.18	0.29
2010008C14Rik	ENSMUSG00000107761	18.34	18.37	16.11	17.67	17.08	18.45	17.97	18.01	16.33	20.08	19.85	19.31
2010009K17Rik	ENSMUSG00000100860	0	0	0	0	0	0	0	0	0	0	0	0
2010010A06Rik	ENSMUSG00000102047	0	0	0	0	0	0.27	0	0	0	0	0	0
2010013B24Rik	ENSMUSG00000087277	0	0.11	0.2	0	0.1	0.11	0	0	0	0	0	0
2010015M23Rik	ENSMUSG00000096983	0.42	0.83	0.3	0.73	1.06	0.62	1.19	1.95	1.21	1.43	1.96	1.43
2010016I18Rik	ENSMUSG00000091575	268.32	290.66	210.09	286.62	343.88	238.84	220.04	215.09	267.35	194.87	212.76	238.09
2010103J01Rik	ENSMUSG00000104368	0.21	0	0	0	0	0	0	0	0	0	0	0
2010106C02Rik	ENSMUSG00000100738	0	0	0	0	0	0	0	0	0	0	0	0
2010106E10Rik	ENSMUSG00000025528	0	0	0	0	0	0	0	0	0	0	0	0
2010107E04Rik	ENSMUSG00000021290	185.28	172.27	203.08	209.75	191.72	185.21	171.72	171.49	147.39	159.26	153.41	156.28
2010107G23Rik	ENSMUSG00000020083	0.13	0.14	0.07	0	0.14	0.08	0.67	0.4	0.41	0.39	0.17	0.24
2010109A12Rik	ENSMUSG00000029384	1.47	0.9	1.5	0.58	0.93	0.95	0.61	1.18	1.17	1.15	0.71	0.97
2010109I03Rik	ENSMUSG00000063522	0.15	0.12	0.34	0.12	0.39	0.13	0.13	0.23	0.14	0.1	0.05	0.18
2010109P13Rik	ENSMUSG00000107558	0	0	0	0	0	0	0.25	0	0	0	0	0
2010110E17Rik	ENSMUSG00000098434	0	0	0.08	0	0	0	0	0	0	0.08	0	0
2010110G14Rik	ENSMUSG00000106095	0	0	0	0	0	0	0	0	0	0	0	0
2010110K18Rik	ENSMUSG00000097755	0.03	0	0.11	0	0.03	0.16	0.13	0	0.14	0.03	0	0
2010111I01Rik	ENSMUSG00000021458	9.85	10.79	10.02	11.36	10.07	11.27	11.5	12.35	12.78	12.4	10.81	12.42
2010204K13Rik	ENSMUSG00000063018	2.75	5.59	3.62	4.25	3.92	3.65	5.87	5.61	6.39	7.06	7.07	5.51
2010300C02Rik	ENSMUSG00000026090	0.78	1.03	0.58	0.71	0.76	0.61	0.7	0.65	0.65	0.69	0.91	0.67
2010300F17Rik	ENSMUSG00000097289	0.5	0.3	0.22	0.43	0.33	0.6	0.52	0.46	0.32	0.33	0.47	0.4
2010308F09Rik	ENSMUSG00000100714	0.17	0	0	0	0	0	0.2	0	0	0	0	0
2010309G21Rik	ENSMUSG00000106567	0	0	0	0	0	0	0	0	0	0	0	0
2010310C07Rik	ENSMUSG00000101268	0.09	0.03	0	0.24	0.26	0.6	0.07	0.06	0	0	0	0
2010315B03Rik	ENSMUSG00000074829	28.62	29.63	23.53	30.07	29.42	25.09	34.59	23.08	25.97	28.36	33.1	29.51
2010320M18Rik	ENSMUSG00000100691	5.56	4.4	3.89	5.55	5.04	4.62	6.51	6.98	5.89	5.17	5.86	6.78
2010320O07Rik	ENSMUSG00000089983	0	0	0	0	0	0	0	0	0	0	0	0
2200002A13Rik	ENSMUSG00000108479	0	0	0	0	0	0.12	0	0	0	0	0	0
2200002D01Rik	ENSMUSG00000030587	1.83	1.76	1.24	1.03	0.38	2.56	0.45	1.12	1.38	0.95	1.62	1.47
2200002J24Rik	ENSMUSG00000013083	0	0	0	0	0	0	0	0	0	0	0	0
2200007N16Rik	ENSMUSG00000108787	0	0	0	0.46	0	0	0	0	0	0	0	0
2210008F06Rik	ENSMUSG00000097165	0.07	0	0.13	0.07	0	0.08	0.31	0.14	0	0.06	0.08	0
2210010C04Rik	ENSMUSG00000029882	0	0.14	0.07	0.04	0.03	0	0.04	0.13	0.04	0.15	0.04	0
2210011C24Rik	ENSMUSG00000074217	0	0	0	0	0	0.31	0.18	0.15	0.07	0	0.06	0.18
2210011K15Rik	ENSMUSG00000101791	0	0	0	0	0	0	0	0	0	0	0	0
2210013O21Rik	ENSMUSG00000086316	10.55	13.73	12.95	12.92	14.1	16.85	20.35	28.23	19.39	21.01	26.24	25.96
2210016F16Rik	ENSMUSG00000021550	15.94	15.48	15.19	15.18	15.94	14.61	11.85	10.45	9.59	12.59	11.9	12.52
2210016L21Rik	ENSMUSG00000029559	20.5	21.94	20.96	22.58	17.64	20.67	25.46	24.4	20.31	27.85	26.35	25.66
2210017I01Rik	ENSMUSG00000103523	0	0	0	0	0	0	0	0	0	0	0	0
2210019I11Rik	ENSMUSG00000092570	0	0	0	0	0	0	0	0	0	0	0	0
2210406H18Rik	ENSMUSG00000109036	0	0	0	0	0	0	0.08	0.07	0.08	0	0	0
2210406O10Rik	ENSMUSG00000039563	0.18	0.59	0.19	0.26	0.16	0.12	0.46	0.56	0.3	0.72	0.52	0.88
2210407C18Rik	ENSMUSG00000037145	0	0	0	0	0	0	0	0	0	0	0	0
2210408F21Rik	ENSMUSG00000087380	0	0	0	0	0	0	0	0	0	0	0	0
2210408I21Rik	ENSMUSG00000071252	0.24	0.31	0.27	0.35	0.3	0.31	0.56	0.84	0.91	0.55	0.53	0.63
2210409E12Rik	ENSMUSG00000081766	0	0	0	0	0	0	0	0	0	0	0	0
2210411M09Rik	ENSMUSG00000085563	0	0	0	0	0	0	0	0	0	0	0	0
2210412B16Rik	ENSMUSG00000107216	1.43	0.34	0.32	0.71	0.66	0.18	0.56	0.16	0.2	0.29	1.35	0.76
2210414B05Rik	ENSMUSG00000085394	0	0.09	0	0	0	0	0	0	0	0	0	0
2210417A02Rik	ENSMUSG00000086494	0	0.15	0	0.47	0	0	0.5	0.29	0	0.13	0	0
2210418O10Rik	ENSMUSG00000078894	3.97	3.93	3.67	4.18	9.21	8.67	3.68	3.22	4.14	3.44	3.21	3.49
2210420H20Rik	ENSMUSG00000101773	0	0	0	0	0	0	0	0	0	0	0	0
2300002M23Rik	ENSMUSG00000039269	0	0	0	0	0	0	0	0	0	0	0	0
2300003K06Rik	ENSMUSG00000078257	0	0	0	0	0	0	0	0	0	0	0	0
2300009A05Rik	ENSMUSG00000032403	22.9	21.37	18.37	24.66	19.92	17.99	29.38	30.93	29.52	27.49	25.91	29.5
2310001H17Rik	ENSMUSG00000097354	19.41	20.51	22.31	22.4	18.94	16.84	24.43	15.1	14.97	12.89	16.31	14.81
2310001K20Rik	ENSMUSG00000108514	0	0	0	0	0	0	0	0	0	0	0	0
2310001K24Rik	ENSMUSG00000053353	0	0	0	0	0	0.2	0	0	0	0.09	0	0.21
2310002F09Rik	ENSMUSG00000097178	1.68	2.48	1.61	0.78	1.98	2.29	2.54	3.09	1.83	1.75	1.9	1.99
2310002L09Rik	ENSMUSG00000028396	0	0	0	0	0	0	0	0	0	0	0	0
2310003L06Rik	ENSMUSG00000007457	0	0	0	0	0	0	0	0	0	0	0	0
2310005A03Rik	ENSMUSG00000087254	0	0	0	0	0	0	0	0	0	0	0	0
2310005E17Rik	ENSMUSG00000099446	0	0	0	0	0	0	0	0	0	0	0	0
2310007B03Rik	ENSMUSG00000034159	0	0	0	0	0	0	0	0	0	0	0	0
2310008N11Rik	ENSMUSG00000100335	0	0	0	0	0	0	0	0	0	0	0	0
2310009A05Rik	ENSMUSG00000098332	21.8	23.83	27.34	25.76	27.35	26.28	18.33	18.25	14.66	19.38	21.6	18.17
2310009B15Rik	ENSMUSG00000079283	13.79	12.37	13.18	13.47	14.3	12.57	13.57	12.18	12.54	12.46	13.61	14.86
2310010J17Rik	ENSMUSG00000097162	17.04	13.18	21.58	21.5	15.62	17.94	19.87	19.95	18.44	18.84	20.74	24.86
2310011J03Rik	ENSMUSG00000020133	27.21	25.73	28.43	27.3	24.91	25.44	23.84	26.92	25.67	27.02	26.88	25.86
2310014F06Rik	ENSMUSG00000085945	0	0	0	0	0	0	0	0	0	0	0	0
2310015A10Rik	ENSMUSG00000097729	3.4	4.17	2.73	3.58	3.3	2.74	2.83	2.13	2.42	1.69	2.54	2.14
2310015D24Rik	ENSMUSG00000099411	0	0	0	0.05	0	0	0	0	0	0	0	0
2310015K22Rik	ENSMUSG00000101257	0	0	0	0	0	0	0	0	0	0	0	0.06
2310016D03Rik	ENSMUSG00000102098	0	0	0	0	0	0	0	0	0	0	0	0
2310016D23Rik	ENSMUSG00000085965	0.21	0.23	0.21	0.24	0.45	0	1.51	0.88	1.35	0.59	2.08	1.79
2310016G11Rik	ENSMUSG00000070574	0	0	0	0	0	0	0.12	0	0	0	0	0
2310020H05Rik	ENSMUSG00000100410	0	0	0	0	0	0	0	0	0	0	0	0
2310022A10Rik	ENSMUSG00000049643	18.84	15.8	17.19	20.82	14.79	17.59	24.22	20.27	23.78	24.09	21.59	24.74
2310022B05Rik	ENSMUSG00000031983	5.28	4.92	5.36	4.95	4.11	4.78	5.99	6.52	6.32	6.23	6.83	7.89
2310026I22Rik	ENSMUSG00000097710	0	0	0	0	0.06	0.13	0	0	0.07	0.05	0	0
2310026L22Rik	ENSMUSG00000078519	0.21	0	0.41	0	0	0.24	0	0	0.26	0	0.25	0.25
2310030A07Rik	ENSMUSG00000099447	0	0	0	0	0	0	0	0	0	0	0	0
2310030G06Rik	ENSMUSG00000032062	0	0	0	0.13	0	0	0	0	0	0	0	0
2310031A07Rik	ENSMUSG00000097457	0.44	0.24	0.37	0.49	0.46	0.59	0.6	0.3	0.74	0.2	0.89	0.44
2310033P09Rik	ENSMUSG00000020441	32.22	31.26	34.19	34.94	31.48	35.83	29.64	28.6	29.96	30.53	30.71	29.13
2310034C09Rik	ENSMUSG00000068078	0	0	0	0	0	0	0	0	0	0	0	0
2310034G01Rik	ENSMUSG00000099655	0	0.11	0.05	0.06	0.11	0	0.49	0.58	0.2	0.34	0.88	0.31
2310034O05Rik	ENSMUSG00000100157	0	0	0	0	0	0	0	0	0	0	0	0
2310035C23Rik	ENSMUSG00000026319	55.24	56.61	54.81	53.94	53.54	53.12	49.84	50.98	55.75	46.55	50.15	52.05
2310036O22Rik	ENSMUSG00000041203	161.4	164.81	162.24	158.31	160.28	159.07	149.99	157.36	137.8	148.78	146.41	150.21
2310039H08Rik	ENSMUSG00000062619	16.03	14.78	13.6	16.34	12.98	13.7	15.72	14.65	12.98	16.06	17.89	13.08
2310039L15Rik	ENSMUSG00000100550	0.36	0	0.12	0.4	0.12	0.14	0.14	0	0.45	0	0.14	0
2310040G07Rik	ENSMUSG00000072852	0	0	0	0	0	0	0	0	0	0	0	0
2310040G24Rik	ENSMUSG00000101655	1.04	0.48	0.3	0.32	0.93	0	0.84	1.06	0.94	1.1	0.18	1.14
2310043L19Rik	ENSMUSG00000101746	0	0	0	0	0	0	0	0	0	0	0	0
2310043M15Rik	ENSMUSG00000097768	0.14	0	0.09	0.15	0.05	0	0	0	0.11	0.04	0.06	0
2310043O21Rik	ENSMUSG00000102106	0.12	0.13	0	0	0	0	0	0	0.15	0	0	0
2310043P16Rik	ENSMUSG00000108732	10.99	11.71	11.09	12.89	10.6	10.22	16.9	15.52	15.19	14.84	17	16.95
2310044K18Rik	ENSMUSG00000085080	1.24	0.53	0.74	0.83	1.03	2.13	0.58	1.01	0.62	0.91	1.2	0.29
2310046K23Rik	ENSMUSG00000102308	0	0	0	0	0	0	0	0	0	0	0	0
2310047D07Rik	ENSMUSG00000100783	0.32	0	0	0	0.33	0.24	0.12	0.54	0.13	0.48	0.52	0.25
2310050C09Rik	ENSMUSG00000090314	0	0	0	0	0	0	0	0	0	0	0	0
2310057J18Rik	ENSMUSG00000015519	0	0	1.45	0.56	0.22	0.27	15.87	0	0	1.82	8.57	6.22
2310057M21Rik	ENSMUSG00000040177	12.79	10.09	10.48	11.42	6.99	8.67	8.42	11.38	9.15	9.83	9.05	7.52
2310057N15Rik	ENSMUSG00000048830	0	0	0	0	0	0	0	0	0	0	0	0
2310058D17Rik	ENSMUSG00000085379	1.75	1.22	1.44	1.56	2.11	1.28	1.37	0.86	0.87	1.11	1.46	1.13
2310061I04Rik	ENSMUSG00000050705	35.34	37.75	35.89	29.62	33.05	36.49	57.3	59.08	59.13	55.54	57.25	62.67
2310061N02Rik	ENSMUSG00000050704	0	0	0	0	0	0	0	0	0	0	0	0
2310065F04Rik	ENSMUSG00000087410	0	0	0	0	0	0	0	0	0	0	0	0
2310068J16Rik	ENSMUSG00000100084	0.06	0.28	0.06	0.07	0.27	0.37	0.23	0.07	0.4	0.24	0	0.23
2310069B03Rik	ENSMUSG00000100291	0	0.06	0	0	0	0.07	0	0	0	0	0	0
2310069G16Rik	ENSMUSG00000097102	0	0	0	0	0	0	0	0	0	0	0	0
2310074N15Rik	ENSMUSG00000105858	0.13	0	0.53	0.15	0	0.3	0.62	1.22	1.33	0.98	0.8	1.26
2310075C17Rik	ENSMUSG00000089718	0	0	0	0	0	0	0	0	0	0	0	0
2310079G19Rik	ENSMUSG00000045331	0	0	0	0	0	0	0	0	0	0	0	0
2310081O03Rik	ENSMUSG00000085020	0	0	0	0	0	0	0	0	0	0	0	0
2410002F23Rik	ENSMUSG00000045411	82.13	90.25	71.56	74.3	85.26	87.48	83.79	94.8	103.88	89.46	96.24	92.99
2410003L11Rik	ENSMUSG00000085860	0	0	0	0	0	0	0	0	0	0.22	0	0
2410004B18Rik	ENSMUSG00000036873	28.13	34.05	31.13	27.21	29.09	31.94	30.94	39.15	35.5	35.06	33.09	32.71
2410004I01Rik	ENSMUSG00000085338	0	0	0	0	0	0	0	0	0	0	0	0
2410004P03Rik	ENSMUSG00000071398	0.15	0.16	0.04	0.09	0.16	0.18	0.18	0.31	0.1	0.02	0.19	0.18
2410006H16Rik	ENSMUSG00000086841	132.54	135.35	143.07	140.84	153.93	141.89	390.83	412.03	367.68	381.01	388.55	370.2
2410012E07Rik	ENSMUSG00000099528	0	0	0	0	0	0	0	0	0	0	0	0
2410015M20Rik	ENSMUSG00000049760	64.82	61.42	67.93	72.62	67.85	64.39	72.44	67.01	64.48	67.68	66.74	62.76
2410016O06Rik	ENSMUSG00000046791	12.33	12.31	12.52	10.95	9.87	10.53	16.87	16.57	17.42	18.75	17.77	22.83
2410017I17Rik	ENSMUSG00000038311	0.09	0.05	0.03	0.15	0	0	0.28	0.2	0.18	0.03	0.17	0.12
2410018L13Rik	ENSMUSG00000073164	0.12	0.13	0.24	0	0	0.09	0	0.2	0.22	0	0	0
2410021H03Rik	ENSMUSG00000100572	0	0	0	0	0	0	0	0	0	0	0	0
2410022M11Rik	ENSMUSG00000100017	1.83	1.86	1.96	2.46	1.95	1.88	2.61	2	1.97	2.12	2.13	1.95
2410024N13Rik	ENSMUSG00000054379	0	0	0	0	0	0	0	0	0	0	0	0
2410080I02Rik	ENSMUSG00000044387	0	0	0	0	0	0	0	0	0	0	0	0
2410089E03Rik	ENSMUSG00000039801	11.29	11.09	8.93	9.7	9.74	11.65	12.16	10.78	13.03	9.52	12.31	11.08
2410124H12Rik	ENSMUSG00000051297	0	0	0	0	0	0	0	0	0	0	0	0
2410131K14Rik	ENSMUSG00000032840	7.3	6.67	6.8	5.88	7.13	7.09	8.52	8.53	7.65	8.38	8.59	9.31
2410137M14Rik	ENSMUSG00000064308	0	0	0	0	0	0	0	0	0	0	0	0
2410141K09Rik	ENSMUSG00000074832	0	0	0	0	0.03	0	0	0	0	0	0	0
2410152P15Rik	ENSMUSG00000084825	0	0	0	0	0	0	0	0	0	0	0	0
2500002B13Rik	ENSMUSG00000096917	0.6	0.4	0.6	0.38	0.63	1.38	0.87	0.76	0.57	0.61	1.1	0.72
2500004C02Rik	ENSMUSG00000073236	2.05	1.31	1.83	1.15	1.29	1.52	2.09	1.45	2.14	3.42	3.66	2.66
2510002D24Rik	ENSMUSG00000071632	45.02	44.93	42.93	43.78	43.6	43.13	43.35	43.09	45.68	40.98	43.09	43.2
2510009E07Rik	ENSMUSG00000043391	4.42	4.78	5.21	5.01	4.39	4.96	8.37	5.74	5.73	5.92	5.99	6.46
2510016D11Rik	ENSMUSG00000106825	2.74	2.14	1.48	3.05	1.39	3.05	2.6	2.56	4.56	2.18	2.69	2.29
2510017J16Rik	ENSMUSG00000104891	1.42	1.22	1.81	1.07	0.95	1.17	1.53	1.04	1.57	1.41	0.62	1.01
2510039O18Rik	ENSMUSG00000044496	34.4	37.63	36.8	35.16	35.25	32.31	35.58	37.63	36.85	37.72	35.72	39.59
2510046G10Rik	ENSMUSG00000066175	7.14	7.12	5.18	4.07	3.86	6.19	12.99	12.05	10.22	7.9	7.75	5.87
2600006K01Rik	ENSMUSG00000039798	0	0	0.05	0	0	0.06	0	0	0	0	0.06	0
2600014E21Rik	ENSMUSG00000100303	0.01	0.01	0.01	0	0	0	0	0.01	0	0	0	0
2610001A08Rik	ENSMUSG00000103828	0	0	0	0	0	0	0	0	0	0	0	0
2610001J05Rik	ENSMUSG00000052419	27.18	32	27.15	33.08	25.68	23.76	35.36	36.7	32.66	32.22	31.02	31.71
2610002M06Rik	ENSMUSG00000031242	17.68	19.56	17.21	16.52	16.4	17.08	17.01	15.29	15.14	14.2	16.71	18.56
2610005L07Rik	ENSMUSG00000071793	127.43	136.24	109.22	122.16	138.67	132.29	145.53	142.99	148	141.74	137.65	143.83
2610008E11Rik	ENSMUSG00000060301	15.84	13.98	13.91	13.17	13.76	14.57	17.18	14.32	16.08	14.05	16.01	17.08
2610011E03Rik	ENSMUSG00000104936	0	0	0	0	0	0	0.04	0	0	0	0	0
2610012C04Rik	ENSMUSG00000102474	0	0	0	0	0	0	0	0.07	0	0	0	0
2610016A17Rik	ENSMUSG00000101089	0	0	0	0	0	0	0	0	0	0	0	0
2610020C07Rik	ENSMUSG00000097537	0.43	0.56	0.64	0.79	0.49	0.51	0.58	0.67	0.68	0.57	0.63	0.48
2610020F03Rik	ENSMUSG00000097332	0	0	0	0	0	0	0	0	0	0	0	0
2610020H08Rik	ENSMUSG00000030924	27.31	41.18	39.19	35.17	33.34	39.8	35.5	40.53	43.66	30.67	31.32	26.59
2610021A01Rik	ENSMUSG00000091474	20.2	15.46	14.75	16.58	16.92	15.23	21.79	21.34	27.04	22.24	22.36	26.37
2610024D14Rik	ENSMUSG00000084362	2.76	0.99	0.61	1.03	0.96	1.4	1.08	1.25	1.54	0.28	0.74	1.82
2610027F03Rik	ENSMUSG00000099957	0	0	0	0	0	0	0	0	0	0	0	0
2610027K06Rik	ENSMUSG00000087013	0	0	0	0.12	0	0	0	0.11	0.14	0	0	0
2610028E06Rik	ENSMUSG00000085562	0	0	0	0	0	0	0	0	0	0	0	0
2610028H24Rik	ENSMUSG00000009114	0	0	0	0.05	0	0	0	0	0	0	0	0.06
2610034O05Rik	ENSMUSG00000104429	0	0	0	0	0	0	0	0	0	0	0	0
2610035D17Rik	ENSMUSG00000087259	3.75	6.13	8.13	5.52	4.05	5.22	3.74	4.63	2.78	3.62	4.54	3.22
2610035F20Rik	ENSMUSG00000085555	0	0	0	0	0	0	0	0	0	0	0	0
2610037D02Rik	ENSMUSG00000097536	3.68	3.61	1.96	3.09	4.09	2.01	4.08	3.78	4.18	3.16	3.41	4.22
2610042L04Rik	ENSMUSG00000079388	0.22	0	0.4	0	0.27	0	0.25	0	0.37	0	0.24	0.5
2610044O15Rik8	ENSMUSG00000071302	18.98	18.28	19.5	19.19	20.05	17.08	28.21	20.69	23.45	20.94	23.77	23.5
2610105M22Rik	ENSMUSG00000103259	0	0	0	0	0	0	0	0	0	0	0	0
2610203C20Rik	ENSMUSG00000074415	0	0	0	0	0	0	0	0	0	0	0.03	0
2610203C22Rik	ENSMUSG00000079671	0	0	0	0	0	0	0	0	0	0	0	0
2610204G07Rik	ENSMUSG00000084860	0.07	0.16	0	0.16	0.08	0	0	0	0	0	0	0
2610206C17Rik	ENSMUSG00000085236	0.16	0.68	0.16	0.62	0.17	0.09	0.43	0.28	0.21	0.19	0.2	1.32
2610300A13Rik	ENSMUSG00000103531	0	0	0	0	0	0	0	0	0	0	0	0
2610301B20Rik	ENSMUSG00000059482	5.25	5.09	5.07	5.29	6.27	5.77	10.67	10.47	7.97	9.51	8.01	8.8
2610303G11Rik	ENSMUSG00000046995	0	0	0	0	0	0	0	0	0	0	0	0
2610306M01Rik	ENSMUSG00000100164	5.44	4.03	4.46	3.88	4.36	3.19	6.7	6.11	7.01	7.88	7.09	4.72
2610306O10Rik	ENSMUSG00000108614	0.25	0.54	0.13	0.14	0.52	1.15	0	0.13	0.47	0.12	0	0.15
2610307P16Rik	ENSMUSG00000085936	1.34	1.61	0.98	2.52	0.38	0.89	0.38	0.2	1.7	1.81	0.71	0.6
2610316D01Rik	ENSMUSG00000097040	0	0	0	0	0	0	0	0	0	0	0	0
2610318N02Rik	ENSMUSG00000049916	1.37	1	1.53	0.95	1.16	1.3	1.32	1.31	1.72	1.32	1.62	1.56
2610507B11Rik	ENSMUSG00000010277	66.53	68.98	70.6	72.7	65.44	72.13	80.28	82.91	90.4	80.18	78.4	79.94
2610507I01Rik	ENSMUSG00000085882	5.88	6.85	4.72	5.67	5.14	5.76	5.66	5.56	8.5	6.17	6.61	7.3
2610509F24Rik	ENSMUSG00000103968	0.18	0.38	0	0.1	0.46	0.1	0	0.18	0.33	0.24	0	0.42
2610524H06Rik	ENSMUSG00000092486	9.12	11.06	10.35	10.25	8.54	11.83	11.86	11.96	12.14	12.34	14.33	11.02
2610528A11Rik	ENSMUSG00000096001	0	0	0	0	0	0.12	0.25	0.44	0.54	0.29	0.52	0.51
2610528J11Rik	ENSMUSG00000028536	0	0	0	0	0	0	0.12	0	0	0	0	0
2700012I20Rik	ENSMUSG00000097334	0.44	0.83	1.22	0.49	1.27	1.39	1.17	0.68	0.42	0.81	0.13	0.39
2700016F22Rik	ENSMUSG00000097731	0.5	0.55	0.34	0.72	0.46	0.44	0.6	0.58	0.36	0.79	0.42	0.7
2700029L08Rik	ENSMUSG00000106691	0.15	0	0.1	0.05	0.05	0	0	0.2	0.12	0.04	0.12	0.12
2700033N17Rik	ENSMUSG00000086328	0	0	0	0	0	0	0	0	0	0	0	0
2700038G22Rik	ENSMUSG00000097180	4.57	3.79	2.82	3.99	7.3	4.29	6.36	6.44	8.06	5.63	5.78	7.72
2700046A07Rik	ENSMUSG00000041789	0	0	0	0	0	0	0	0	0	0	0	0
2700046G09Rik	ENSMUSG00000097787	0.34	0.23	0.04	0.14	0.13	0.25	0.2	0.04	0.11	0.04	0	0.1
2700049A03Rik	ENSMUSG00000034601	6.84	6.3	5.95	7.11	6.83	7.58	8.02	6.41	7.02	6.78	7.13	8.47
2700060E02Rik	ENSMUSG00000021807	77.3	78.37	83.82	81.14	80.57	78.9	95.93	96.55	95.27	99.9	92.44	93.7
2700062C07Rik	ENSMUSG00000024273	17.47	17.28	16.47	15.95	17.04	17.98	16.69	17.5	13.95	18.62	19.12	16.77
2700068H02Rik	ENSMUSG00000086172	0.11	0.12	0	0	0.12	0.09	0.04	0	0.09	0.1	0.05	0
2700069I18Rik	ENSMUSG00000086224	0	0	0	0	0	0	0	0	0	0	0	0
2700078F05Rik	ENSMUSG00000103722	0	0	0	0	0	0	0	0	0	0.02	0	0
2700080J24Rik	ENSMUSG00000108671	0	0	0	0.09	0	0	0	0	0	0	0	0
2700081O15Rik	ENSMUSG00000053080	0.31	0.26	0.27	0.37	0.18	0.28	0.62	0.57	0.58	0.78	0.67	0.86
2700089I24Rik	ENSMUSG00000100119	0	0	0	0	0	0	0	0	0	0	0	0
2700094K13Rik	ENSMUSG00000076437	44.51	36.02	41.5	40.77	35.49	33.94	37.38	44.22	33.79	41.44	43.85	41.5
2700097O09Rik	ENSMUSG00000062198	10.32	9.73	9.03	9.38	9.81	10.44	18.45	16.33	18.8	13.76	16.29	16.51
2700099C18Rik	ENSMUSG00000098090	2.03	2.14	2.67	1.87	2.31	2	4.51	5.2	5.32	4.97	6.2	5.63
2810001G20Rik	ENSMUSG00000087497	45.99	46.39	42	46.13	51.87	38.95	37.51	29.32	33.24	32.14	34.96	33.95
2810002D19Rik	ENSMUSG00000045464	4.64	5.22	5.8	4.86	5.01	5.3	6.71	5.94	6.86	6.59	5.9	6.04
2810004N23Rik	ENSMUSG00000031984	26.49	27.52	25.8	26.21	25.8	24.23	31.88	29.03	31.46	30.61	32.97	30.74
2810006K23Rik	ENSMUSG00000047635	6.86	7.17	7.03	7.33	8.22	7.57	10.02	8.67	7.46	8.99	8.01	8.96
2810013P06Rik	ENSMUSG00000099881	16.39	16	18.79	17.09	17.49	16.88	19.47	16.79	17.79	18.4	19.37	20.33
2810021J22Rik	ENSMUSG00000020491	14.69	15.53	14.15	14.68	14.06	16.3	15.15	14.05	15.53	12.84	13.81	12.99
2810025M15Rik	ENSMUSG00000049881	0.38	0	0	0	0	0	0.45	0.06	0.96	0.11	0.46	0.91
2810029C07Rik	ENSMUSG00000096995	0.43	0.31	0.36	0.12	0.49	0.53	0.76	1.28	0.41	0.56	0.87	1.03
2810030D12Rik	ENSMUSG00000099338	0	0	0	0	0	0	0	0	0	0	0	0
2810032G03Rik	ENSMUSG00000037735	0	0	0	0	0	0	0	0	0	0	0	0
2810039B14Rik	ENSMUSG00000099034	2.19	2.59	2.31	1.74	1.71	1.85	3.03	2.73	2.76	3.87	3.76	3.05
2810047C21Rik1	ENSMUSG00000092574	0	0	0	0	0	0	0.08	0	0	0	0	0
2810049E08Rik	ENSMUSG00000100891	0	0	0	0	0	0	0	0	0	0	0	0
2810402E24Rik	ENSMUSG00000099966	4.51	4.26	3.61	4.33	4.98	4.27	4.58	4.49	3.94	4.2	5.46	4.62
2810403A07Rik	ENSMUSG00000028060	80.68	89.32	68.31	78.49	89.35	82.8	87.55	90.34	99.46	86.7	92.37	92.31
2810403D21Rik	ENSMUSG00000086629	6.45	6.19	6.56	6.58	5.56	6.02	4.78	4.12	3.99	4.31	3.48	3.7
2810404F17Rik	ENSMUSG00000085329	0	0	0	0	0.04	0	0	0	0	0	0	0
2810404M03Rik	ENSMUSG00000102046	0	0	0	0	0	0	0	0	0	0	0	0
2810405F15Rik	ENSMUSG00000103562	0	0	0	0	0	0	0	0	0	0	0	0
2810405F17Rik	ENSMUSG00000101493	1.94	2.63	2.52	3.53	3.84	2.59	2.43	3.23	3.82	2.38	2.82	2.77
2810407A14Rik	ENSMUSG00000055972	0.03	0.03	0	0.04	0	0	0.08	0	0	0	0.04	0
2810408A11Rik	ENSMUSG00000018570	3.47	4.27	4.19	3.93	5.14	4.97	8.24	5.29	7.37	5.8	7.79	5.63
2810408I11Rik	ENSMUSG00000087213	2.31	1.25	1.45	1.23	1.24	1.66	1.03	0.79	1.43	0.53	0.88	0.55
2810410L24Rik	ENSMUSG00000075389	0.99	1.33	0.37	1.07	1.84	1.24	0.74	0.84	1.84	0.71	1.72	0.79
2810414N06Rik	ENSMUSG00000100594	1.19	1.11	1.44	1.38	1.18	1.18	2.48	2.42	1.62	2.14	2.38	1.84
2810417H13Rik	ENSMUSG00000040204	0.56	1.09	0.69	1.06	0.63	0.44	0.38	0.36	0.55	0.29	0.27	0.34
2810425M01Rik	ENSMUSG00000097811	0.04	0.28	0.15	0.13	0.16	0.09	0.09	0.12	0.1	0.21	0.18	0.09
2810428I15Rik	ENSMUSG00000058833	38.63	36.41	37.22	41.93	37.59	32.71	34.66	39.26	34.55	36.56	39.25	39.5
2810428J06Rik	ENSMUSG00000105981	0.46	0.47	0.39	0.34	0.46	0.47	0.33	0.37	0.58	0.24	0.16	0.15
2810429I04Rik	ENSMUSG00000097709	0.4	0.47	0.4	0.53	0.42	0.28	0.91	0.84	0.98	0.8	1.86	2.81
2810430I11Rik	ENSMUSG00000085766	0	0	0	0	0	0	0	0	0	0	0	0
2810432F15Rik	ENSMUSG00000104987	0	0	0	0	0	0	0	0	0	0	0	0
2810433D01Rik	ENSMUSG00000086283	0	0	0	0	0	0	0	0	0	0	0	0
2810442N19Rik	ENSMUSG00000090260	0.18	0	0.08	0	0	0.18	0	0	0.1	0	0	0
2810454H06Rik	ENSMUSG00000100876	1.58	1.43	1.25	1.34	1.21	1.08	1.57	1.34	1.19	1.27	1.57	1.54
2810455O05Rik	ENSMUSG00000085030	1.75	2.06	1.88	1.39	1.87	1.96	1.61	2.17	2.1	1.46	0.91	1.59
2810459M11Rik	ENSMUSG00000026227	0	0.07	0	0	0.02	0.02	0.02	0	0	0.02	0	0
2810468N07Rik	ENSMUSG00000091475	0	0	0.05	0.18	0.28	0.06	0.68	0.43	0.2	0.05	0.13	0.38
2810471M01Rik	ENSMUSG00000084966	0	0	0	0	0	0	0	0	0	0	0	0
2810474O19Rik	ENSMUSG00000032712	58.99	61.75	61.48	69.51	65.68	60.6	76.7	74.47	79.83	76.42	68.62	80.4
2900002M20Rik	ENSMUSG00000103004	0	0	0	0	0	0	0	0	0	0	0	0
2900005J15Rik	ENSMUSG00000043833	6.75	7.25	4.49	6.25	7.55	6.84	3.43	2.09	3.33	2.93	4.11	3.44
2900009J06Rik	ENSMUSG00000102014	0.16	0.18	0	0.38	0	0	0.61	0.18	0.43	0.16	0.21	0.41
2900011O08Rik	ENSMUSG00000044117	0	0	0	0	0	0	0.17	0.16	0.07	0	0.25	0.14
2900018N21Rik	ENSMUSG00000104244	0	0	0	0	0	0	0	0	0	0	0	0
2900022M07Rik	ENSMUSG00000102386	0	0	0	0	0	0	0.08	0	0	0	0	0
2900026A02Rik	ENSMUSG00000051339	0.07	0.21	0.14	0.12	0.09	0.05	0.05	0.14	0.06	0.05	0.04	0.04
2900027M19Rik	ENSMUSG00000109162	0	0	0	0	0	0	0.02	0.02	0	0	0	0
2900035J10Rik	ENSMUSG00000103776	0	0	0	0	0	0	0	0	0	0	0	0
2900037B21Rik	ENSMUSG00000103663	0	0	0	0	0	0	0	0	0	0	0	0
2900041M22Rik	ENSMUSG00000054418	0.04	0.08	0.12	0.13	0.08	0.09	0.18	0.16	0.1	0.07	0	0.14
2900042K21Rik	ENSMUSG00000103669	0	0	0	0	0	0	0	0	0	0	0	0
2900052L18Rik	ENSMUSG00000043993	0	0	0	0	0	0	0	0	0	0	0	0
2900052N01Rik	ENSMUSG00000099696	0	0	0	0.03	0	0	0	0	0	0	0	0
2900055J20Rik	ENSMUSG00000071860	0	0	0	0	0	0	0	0	0	0	0	0
2900060B14Rik	ENSMUSG00000107722	1.99	1.6	35.97	2.08	1.17	1.99	2.48	18.05	2.66	1.03	1.81	1.78
2900064F13Rik	ENSMUSG00000106746	0	0	0	0	0	0	0	0	0	0	0	0
2900064K03Rik	ENSMUSG00000105771	0	0	0	0	0	0	0	0	0	0	0	0
2900069G24Rik	ENSMUSG00000102276	0	0	0	0	0	0	0	0	0	0	0	0
2900072N19Rik	ENSMUSG00000087018	0	0	0	0	0	0	0	0	0	0	0	0
2900076A07Rik	ENSMUSG00000097277	23.67	23.83	18.53	26.17	27.96	18.81	20.47	26.49	28.18	24.02	22.92	25.16
2900076G11Rik	ENSMUSG00000107015	0.36	0.39	1.09	1.08	1.39	0.55	0.43	0.49	0.91	0.45	0.44	0.86
2900079G21Rik	ENSMUSG00000087038	0	0	0	0	0	0	0	0	0	0	0	0
2900089D17Rik	ENSMUSG00000087484	0.39	0.21	0.39	0.65	0.03	0.44	1.14	0.59	0.49	0.71	0.47	0.69
2900092C05Rik	ENSMUSG00000030385	0	0	0	0	0	0	0	0	0	0	0	0.1
2900092N22Rik	ENSMUSG00000104034	0	0	0	0	0	0	0	0	0	0	0	0
2900092O11Rik	ENSMUSG00000104419	0	0	0	0	0	0	0	0	0	0	0	0
2900093K20Rik	ENSMUSG00000099632	4.24	2.93	2.6	2.74	3	2.04	4.65	2.37	3.61	3.9	5.31	6.18
2900097C17Rik	ENSMUSG00000102869	51.82	61.34	54.22	49.35	51.71	51.65	73.42	66.95	64.9	72.45	70.53	79.5
3000002C10Rik	ENSMUSG00000070282	3.68	3.23	2.35	3.06	3.76	2.38	2.6	2.83	2.63	3.11	2.59	3.47
3010001F23Rik	ENSMUSG00000084885	0.1	0.11	0.21	0.23	0	0	0	0.36	0.39	0.1	0.13	0
3010003L21Rik	ENSMUSG00000085355	0.16	0.56	0.48	0.18	0.3	1.02	0.19	0.21	0.35	0.07	0.24	0.19
3010026O09Rik	ENSMUSG00000020381	3.39	4.6	4.07	2.77	4.62	2.41	5.14	4.68	3.3	4.99	5.81	5.62
3100002H09Rik	ENSMUSG00000051219	0	0	0	0	0	0	0	0	0	0	0	0
3100003L05Rik	ENSMUSG00000086254	0	0	0	0	0	0	0	0	0	0	0	0
3110001I22Rik	ENSMUSG00000079737	6.85	5.47	5.33	5.91	7.2	7.1	7.59	8.06	7.64	7.43	6.12	6.82
3110002H16Rik	ENSMUSG00000024410	71.13	79.32	75.9	73.54	74.92	81.01	65.62	73.69	74.88	67.6	75.96	77.1
3110004A20Rik	ENSMUSG00000085588	0	0	0	0	0	0	0	0	0	0	0	0
3110009E18Rik	ENSMUSG00000026388	14.82	11.58	12.57	9.85	11.11	14.97	11.7	8.76	6.62	13.72	11.28	9.95
3110018I06Rik	ENSMUSG00000060375	0	0	0	0	0	0	0	0	0	0	0	0
3110021N24Rik	ENSMUSG00000094958	0	0	0	0	0	0	0	0	0	0	0	0
3110031N09Rik	ENSMUSG00000107291	0	0	0.27	0	0	0	0	0	0	0	0	0
3110035E14Rik	ENSMUSG00000067879	0	0	0	0.02	0.02	0.02	0.02	0.02	0.03	0	0.03	0
3110039M20Rik	ENSMUSG00000104861	0	0	0	0	0	0	0	0	0	0	0	0
3110040N11Rik	ENSMUSG00000025102	28.89	26.6	31.22	33.2	29.25	28.51	37.28	36.35	33.66	28.31	36.13	31.67
3110043O21Rik	ENSMUSG00000028300	6.63	7.37	5.67	6.67	7.23	7.63	9.1	9.31	9.86	7.45	8.25	9.32
3110045C21Rik	ENSMUSG00000097503	0.35	0.15	0.28	0.07	0.14	0	0.24	0.21	0.17	0.45	0.08	0.08
3110053B16Rik	ENSMUSG00000085642	0.36	0.84	0.73	0.46	0.18	0.35	0.57	0.4	0.64	0.58	0.55	0.78
3110056K07Rik	ENSMUSG00000085622	25.87	28.68	20.74	26.3	36.4	20.85	28.01	31.83	28.54	28.94	32.52	29.34
3110062G12Rik	ENSMUSG00000103634	0.05	0.05	0	0.34	0	0	0.12	0.31	0.13	0.14	0.12	0.12
3110062M04Rik	ENSMUSG00000046806	5.59	5.39	4.41	6.37	5.88	3.93	5.03	5.53	5.9	4.59	4.38	6.18
3110067C02Rik	ENSMUSG00000081187	0.13	0.11	0.03	0.04	0.07	0.04	0	0.1	0.17	0.06	0.08	0.2
3110070M22Rik	ENSMUSG00000074635	0.9	0.48	0.19	0.79	0.34	0.59	1.21	1.31	0.4	1.18	1.56	1.45
3110079O15Rik	ENSMUSG00000026258	0	0	0	0	0	0	0	0.17	0	0	0	0
3110080O07Rik	ENSMUSG00000103284	0.07	0	0	0.08	0	0	0	0.15	0.09	0	0.17	0
3110082I17Rik	ENSMUSG00000053553	3.24	2.68	2.6	2.88	2.24	2.45	1.69	1.42	2.33	1.6	2.35	1.94
3110082J24Rik	ENSMUSG00000086815	0	0	0	0	0	0	0	0	0	0	0	0
3110083C13Rik	ENSMUSG00000097303	0.43	0.46	0.26	0.58	0.45	0.59	2.22	2.28	2.49	1.51	1.78	1.74
3110099E03Rik	ENSMUSG00000085582	0	0	0	0	0	0	0.18	0	0	0	0	0.18
3222401L13Rik	ENSMUSG00000073590	0.07	0.08	0.1	0.14	0.2	0.17	0.09	0.1	0.15	0.16	0.15	0.23
3300002A11Rik	ENSMUSG00000033731	0	0	0	0	0	0	0	0	0	0	0	0
3300002I08Rik	ENSMUSG00000063364	5.41	5.93	6.67	5.79	6.39	6.4	5.56	4.63	7.59	5.78	7.11	7.52
3300002P13Rik	ENSMUSG00000107585	0	0	0	0	0	0	0	0	0	0	0	0
3300005D01Rik	ENSMUSG00000096965	0.32	0.41	0.38	1.29	0.5	0.22	1.28	0.57	0.23	0.68	0.45	0.81
3425401B19Rik	ENSMUSG00000071540	0	0	0	0	0	0	0	0	0	0	0	0
3632451O06Rik	ENSMUSG00000036242	0	0.02	0	0	0	0	0	0	0	0	0	0
3632454L22Rik	ENSMUSG00000089759	0.04	0	0	0	0	0	0	0	0	0	0	0
3830403N18Rik	ENSMUSG00000031125	0	0.69	0	0.12	0	0	0.09	0	0.09	0	0.81	0
3830406C13Rik	ENSMUSG00000033111	17.39	17.36	14.91	16.8	18.55	14.57	13.76	13.14	12.42	12.39	14.24	12.78
3830408C21Rik	ENSMUSG00000071181	0.37	0.53	0.33	0.37	0.52	0.57	0.24	0.34	0.62	0.61	0.75	0.34
3830417A13Rik	ENSMUSG00000031179	0	0	0	0	0	0	0	0	0	0	0	0
3830422I06Rik	ENSMUSG00000106485	0	0	0	0	0	0	0	0	0	0	0	0
3830432H09Rik	ENSMUSG00000101731	0	0	0	0	0	0.1	0	0	0.06	0	0	0
3930402G23Rik	ENSMUSG00000038917	0.02	0	0	0	0	0	0.16	0.02	0.17	0.12	0.32	0.08
4430402I18Rik	ENSMUSG00000064202	0.52	0.03	0.19	0.56	0.43	0.1	0.42	0.94	0.28	0.38	0.57	0.63
4631405J19Rik	ENSMUSG00000075027	0.18	0.06	0.18	0	0	0.1	0.21	0	0.06	0	0.03	0.11
4631405K08Rik	ENSMUSG00000097850	0	0	0	0	0	0	0	0	0	0	0	0
4632404H12Rik	ENSMUSG00000042579	15.1	16.65	12.74	17.44	19.22	14.73	20.54	21.74	23.18	20.53	23.41	22.6
4632404M16Rik	ENSMUSG00000106296	0	0	0	0	0	0	0	0	0	0	0	0
4632411P08Rik	ENSMUSG00000097561	0.04	0	0	0.12	0.02	0	0	0.09	0.05	0.08	0.1	0.05
4632415L05Rik	ENSMUSG00000048106	11.07	11.02	11.5	12.06	11.73	10.23	9.84	12.13	10.73	10.43	10.76	12.47
4632427E13Rik	ENSMUSG00000074024	3.61	3.34	2.47	2.45	2.96	1.86	3.9	2.93	3.52	3.16	3.43	3.19
4632428C04Rik	ENSMUSG00000097184	0	0	0	0.03	0	0	0	0	0	0	0	0.03
4632432E15Rik	ENSMUSG00000102705	1.4	1.44	1.17	1.21	1.96	1.86	1.6	1.19	1.15	1.08	1.45	1.05
4633401B06Rik	ENSMUSG00000105597	0.41	0.29	0.81	0.83	0.35	0.77	0.71	0.28	0.93	0.43	0.49	0.56
4731419I09Rik	ENSMUSG00000097004	0	0	0	0	0.03	0	0.06	0.13	0	0.05	0.03	0.03
4732414G09Rik	ENSMUSG00000086943	0	0	0.03	0.06	0	0	0	0	0	0.19	0	0
4732416N19Rik	ENSMUSG00000107402	2.48	2.8	2.48	2.41	2.73	1.7	2.09	1.63	1.39	2.19	1.78	1.79
4732419C18Rik	ENSMUSG00000097203	0	0	0	0	0.02	0	0	0	0	0	0	0
4732440D04Rik	ENSMUSG00000090031	1.2	1.24	1.27	1.11	2.05	1.04	1.39	1.61	1.75	1.47	1.57	1.65
4732463B04Rik	ENSMUSG00000097762	0	0	0	0.03	0	0.03	0	0	0	0	0	0
4732465J04Rik	ENSMUSG00000101517	0.15	0.03	0.08	0.28	0.11	0.29	0.15	0.05	0.06	0.02	0.18	0.15
4732471J01Rik	ENSMUSG00000053714	1.31	2.34	0.94	2.45	1.93	2.19	1.47	1.71	1.22	0.76	1.13	2.38
4732487G21Rik	ENSMUSG00000097488	0.18	0.11	0	0.03	0	0.03	0.09	0	0.03	0.05	0.03	0.03
4732490B19Rik	ENSMUSG00000085421	0.09	0.09	0.4	0.1	0	0	0.3	0.06	0.07	0.24	0.28	0.1
4732491K20Rik	ENSMUSG00000097350	0.29	0.24	0.29	0.15	0.21	0.3	0.46	0.31	0.22	0.16	0.45	0.42
4732496C06Rik	ENSMUSG00000108456	0.47	0.3	0.22	0.15	0.7	0.32	0.49	0.4	0.28	0.2	0.47	0.26
4831440E17Rik	ENSMUSG00000097236	4.88	3.26	2.4	2.76	2.95	1.86	2.65	3.75	4.09	3.38	2.57	3.45
4833403J16Rik	ENSMUSG00000107481	41.47	41.82	41.86	38.09	38.95	45.74	49.65	52.13	60.14	55.42	58.51	54.88
4833404L02Rik	ENSMUSG00000108807	0	0	0	0	0	0	0	0	0	0	0	0
4833407H14Rik	ENSMUSG00000097779	0.1	0	0.05	0.16	0.05	0.11	0.17	0.15	0.18	0.13	0.06	0.11
4833411C07Rik	ENSMUSG00000109089	0	0	0	0	0	0	0	0	0	0	0	0
4833412C05Rik	ENSMUSG00000097697	0	0	0	0	0	0	0	0	0	0	0	0
4833412K13Rik	ENSMUSG00000104018	0.82	1.29	0.43	0.59	1	1.04	1.24	1.47	1.39	1.06	1.51	0.57
4833413E03Rik	ENSMUSG00000013562	0.75	0.46	0.32	1.07	0.22	0.12	1	0.54	0.4	0.88	0.65	0.51
4833413G10Rik	ENSMUSG00000104950	2.42	2.47	2.45	3.25	3.27	3.3	8.32	8.59	9.1	8.08	9.65	9.42
4833417C18Rik	ENSMUSG00000086015	1.81	1.57	1.3	1.38	2.18	0.97	1.79	1.55	1.06	2.08	1.64	2.01
4833418N02Rik	ENSMUSG00000085287	1.48	1.8	1.47	1.52	2.18	1.29	2.1	1.97	1.56	1.98	1.89	1.37
4833418N17Rik	ENSMUSG00000052779	0	0	0	0	0	0	0	0	0	0	0	0
4833420G17Rik	ENSMUSG00000062822	61.89	63.23	57.85	61.51	62.28	67.97	68.9	60.03	63.58	59.67	66.83	65.08
4833421G17Rik	ENSMUSG00000103996	0.35	0.28	0.79	0.49	0.55	0.7	0.51	0.54	1.54	0.16	0.32	0.42
4833421K07Rik	ENSMUSG00000108519	0	0	0	0	0	0	0	0	0	0	0	0
4833422C13Rik	ENSMUSG00000074782	0.02	0	0	0	0	0	0	0	0.06	0	0	0
4833422M21Rik	ENSMUSG00000097619	0.03	0	0.03	0.07	0	0	0	0.06	0	0	0	0.17
4833423E24Rik	ENSMUSG00000075217	0	0	0	0	0	0	0.11	0	0	0	0.04	0
4833427F10Rik	ENSMUSG00000092171	0	0	0	0	0	0	0	0	0	0	0	0
4833427G06Rik	ENSMUSG00000032057	0	0	0	0	0	0	0	0	0	0	0	0
4833428L15Rik	ENSMUSG00000097074	0	0.18	0	0	0	0	0	0	0	0	0	0
4833439L19Rik	ENSMUSG00000025871	25.42	27.67	23.98	21.88	24.53	29.09	29.04	30.51	32.14	27.5	28.71	30.32
4833445I07Rik	ENSMUSG00000103103	0.77	0.78	0.82	0.81	0.58	0.9	1.28	0.95	0.86	1.03	0.81	0.82
4921501E09Rik	ENSMUSG00000023350	0	0	0	0	0	0	0	0	0	0	0	0
4921504A21Rik	ENSMUSG00000097626	0	0	0	0	0	0	0	0	0	0	0	0
4921504E06Rik	ENSMUSG00000026734	0	0	0	0	0	0	0	0	0	0	0	0
4921507G05Rik	ENSMUSG00000097650	0	0	0	0	0	0	0	0	0	0	0	0
4921507P07Rik	ENSMUSG00000029828	2.2	1.25	1.93	1.63	1.89	2.21	4.39	3.52	4.27	4.63	3.94	4.14
4921508D12Rik	ENSMUSG00000027345	0	0	0	0	0	0	0	0	0	0	0	0
4921508M14Rik	ENSMUSG00000052376	0	0	0	0	0	0	0	0	0	0	0	0
4921509A06Rik	ENSMUSG00000091147	0	0	0	0	0	0	0	0	0	0	0	0
4921509C19Rik	ENSMUSG00000061525	0	0	0	0	0	0	0	0	0	0	0	0
4921511C10Rik	ENSMUSG00000104585	0.58	0.31	0.58	0.54	0.61	0.22	0.06	0.05	0.06	0.04	0.12	0.12
4921511C20Rik	ENSMUSG00000049815	0	0	0	0	0	0	0	0	0	0	0	0
4921511E07Rik	ENSMUSG00000104133	0	0	0	0	0	0	0	0	0	0	0	0
4921511H03Rik	ENSMUSG00000040514	0	0	0	0	0	0	0	0	0	0	0	0
4921511M17Rik	ENSMUSG00000094577	0	0	0	0	0	0	0	0	0	0	0	0
4921513D11Rik	ENSMUSG00000066944	0.05	0	0	0.06	0	0	0.06	0.05	0.07	0.05	0	0
4921513I03Rik	ENSMUSG00000044544	0	0	0	0	0	0	0	0	0	0	0	0
4921513I08Rik	ENSMUSG00000108788	0	0	0	0	0	0	0	0	0	0	0	0
4921514A10Rik	ENSMUSG00000097620	0	0.07	0.1	0.04	0.07	0.04	0.12	0.13	0	0.09	0.16	0.16
4921515E04Rik	ENSMUSG00000098150	0	0	0	0	0	0	0	0	0	0	0	0
4921517D22Rik	ENSMUSG00000049902	0.24	0.14	0.11	0.24	0.14	0.25	0.15	0.18	0.19	0.22	0.24	0.21
4921518K17Rik	ENSMUSG00000085851	0	0	0	0	0	0	0	0	0	0	0	0
4921521D15Rik	ENSMUSG00000104703	0	0	0	0	0	0	0	0	0	0	0	0
4921522P10Rik	ENSMUSG00000040467	0	0	0	0	0	0	0	0	0.04	0	0	0.04
4921523L03Rik	ENSMUSG00000093749	0	0	0	0	0	0	0.07	0	0.15	0.06	0	0
4921524J17Rik	ENSMUSG00000036934	22.73	26.14	28.14	21.55	23.13	28.7	22.77	24.66	30.22	29.1	29.82	31.44
4921524L21Rik	ENSMUSG00000039540	0	0	0	0	0	0	0	0	0	0	0	0
4921527H02Rik	ENSMUSG00000105812	0	0	0	0	0	0	0	0	0	0	0	0
4921527H02Rik	ENSMUSG00000106150	0	0	0	0	0	0	0	0	0	0	0	0
4921528I07Rik	ENSMUSG00000064299	0	0	0	0	0	0	0.06	0	0	0	0	0
4921529L05Rik	ENSMUSG00000108060	0	0	0	0	0	0	0	0	0	0	0	0
4921530L21Rik	ENSMUSG00000034689	0	0	0	0	0	0	0	0	0	0	0	0
4921531C22Rik	ENSMUSG00000085704	2.06	2.21	2.56	2.85	3.47	2.64	1.8	1.82	2.73	1.76	1.86	3.34
4921534H16Rik	ENSMUSG00000090255	0	0	0	0	0	0	0	0	0	0	0	0
4921536K21Rik	ENSMUSG00000020434	0	0	0	0	0	0	0	0	0	0	0	0.06
4921539E11Rik	ENSMUSG00000028520	0	0	0	0	0	0	0	0	0	0	0	0
4921539H07Rik	ENSMUSG00000104586	0	0	0	0	0	0	0	0	0	0	0	0
4922502D21Rik	ENSMUSG00000047720	0	0	0	0	0	0	0	0.05	0	0	0	0
4922502N22Rik	ENSMUSG00000108128	0	0	0	0	0	0	0	0	0	0	0	0
4930401G09Rik	ENSMUSG00000086352	0	0	0	0	0	0	0	0	0	0	0	0
4930401O10Rik	ENSMUSG00000085528	0	0	0	0	0	0	0	0	0	0	0	0
4930401O12Rik	ENSMUSG00000087460	0	0	0	0	0	0	0	0	0	0	0	0
4930402C01Rik	ENSMUSG00000104382	0	0	0	0	0	0	0	0	0	0	0	0
4930402F06Rik	ENSMUSG00000079421	0	0	0	0	0.07	0	0.07	0	0	0	0	0.07
4930402F11Rik	ENSMUSG00000108885	0	0	0	0	0	0	0	0	0	0	0	0
4930402H05Rik	ENSMUSG00000107397	0	0	0	0	0	0	0	0	0	0	0	0
4930402H24Rik	ENSMUSG00000027309	8.57	11.46	10.96	8.32	9.44	11.98	8.75	7.33	13.45	8.98	12.48	12.18
4930402K13Rik	ENSMUSG00000045797	0	0	0	0	0	0	0	0	0	0	0	0
4930403D09Rik	ENSMUSG00000087122	0	0	0	0	0	0	0	0	0	0	0	0
4930403O15Rik	ENSMUSG00000068638	0.06	0.14	0	0.07	0	0	0.15	0	0	0	0.08	0.08
4930403P22Rik	ENSMUSG00000102762	0.11	0.57	0.32	0	0.33	0.24	0.25	0	0.4	0.58	0.38	0.38
4930404A12Rik	ENSMUSG00000106082	0	0.15	0.28	0	0.15	0	0.16	0	0.18	0	0	0
4930404H24Rik	ENSMUSG00000079001	0	0	0	0	0	0	0	0	0	0.24	0	0
4930404I05Rik	ENSMUSG00000087354	0.03	0	0	0.08	0	0.09	0.03	0.05	0.1	0.14	0.03	0.18
4930404N11Rik	ENSMUSG00000020234	1.42	1.27	1.02	0.83	1.55	1.53	2.45	1.59	2.28	1.7	1.97	2
4930405A21Rik	ENSMUSG00000086638	0.07	0.47	0.14	0.77	0.15	0.16	0.34	0.76	0.36	0	0.09	0.85
4930405D11Rik	ENSMUSG00000085940	0	0	0	0	0	0	0	0	0	0	0	0
4930405G09Rik	ENSMUSG00000109453	0	0	0	0	0	0	0	0	0	0	0	0
4930405H06Rik	ENSMUSG00000090146	0	0	0	0	0	0	0	0	0	0	0	0
4930405L22Rik	ENSMUSG00000106602	0	0	0	0	0	0	0	0	0	0	0	0
4930405N21Rik	ENSMUSG00000104705	0	0	0	0	0	0	0	0	0	0	0	0
4930405O22Rik	ENSMUSG00000090565	0.36	0.36	0.09	0.1	0.61	0.2	0.31	0.09	0.48	0.24	0.22	0.21
4930406D18Rik	ENSMUSG00000086923	0	0	0	0	0	0	0	0	0	0	0	0
4930407G08Rik	ENSMUSG00000086713	0	0	0	0	0	0	0	0	0	0	0	0
4930407I10Rik	ENSMUSG00000075524	0	0	0	0	0	0	0	0	0	0	0	0
4930408K08Rik	ENSMUSG00000105638	0	0	0	0	0	0	0	0	0	0	0	0
4930408O17Rik	ENSMUSG00000021101	0	0	0	0	0	0	0	0	0	0	0	0
4930412B13Rik	ENSMUSG00000086221	0	0	0	0	0	0	0	0	0	0	0	0
4930412C18Rik	ENSMUSG00000085558	0	0	0	0	0	0	0	0	0	0	0	0
4930412E21Rik	ENSMUSG00000102203	0	0	0	0	0	0	0	0	0	0	0	0
4930412F09Rik	ENSMUSG00000085321	0	0	0	0	0	0	0	0	0	0	0	0
4930412L05Rik	ENSMUSG00000087192	0.12	0.31	0	0.19	0	0.07	0.68	0.45	0.44	0.66	0.7	0.75
4930412M03Rik	ENSMUSG00000051008	0.91	0.7	0.39	0.51	0.75	1.04	0.38	0.86	0.9	0.72	0.95	0.7
4930412O13Rik	ENSMUSG00000025783	0	0.15	0	0.16	0	0	0	0.06	0.08	0.06	0	0
4930413E15Rik	ENSMUSG00000107144	0	0	0	0	0	0	0	0	0	0	0	0
4930413G21Rik	ENSMUSG00000108452	0.22	0.16	0.29	0.33	0	0.92	0.43	0.52	0.18	0.13	0.18	0.26
4930415F15Rik	ENSMUSG00000020191	0.9	1.59	1.06	0.55	0.88	0.85	1.55	1.85	2.65	1.31	1.53	0.95
4930415H17Rik	ENSMUSG00000082344	0	0	0	0	0	0	0	0	0	0	0	0
4930415L06Rik	ENSMUSG00000035387	0	0	0	0	0	0	0	0	0	0	0	0
4930415O20Rik	ENSMUSG00000022993	0.69	0.29	0.14	0	0.14	0	0.16	0	0	0	0.33	0
4930417H01Rik	ENSMUSG00000087017	0.75	0.37	0.82	0	0.06	0.29	0.41	0.24	0	0.57	0.14	0.46
4930417O13Rik	ENSMUSG00000108129	22.13	23.38	19.87	23.42	25.75	19.52	10.52	8.87	8.22	9.03	6.63	5.95
4930417O22Rik	ENSMUSG00000071818	0	0	0	0	0	0	0	0	0	0	0	0
4930419G24Rik	ENSMUSG00000087625	0	0	0	0	0	0	0	0	0	0	0	0
4930420N18Rik	ENSMUSG00000104199	0	0	0	0	0	0	0	0	0	0	0	0
4930421C12Rik	ENSMUSG00000106851	0	0	0	0	0	0	0	0	0.06	0	0	0
4930421P07Rik	ENSMUSG00000086422	0	0	0	0	0	0	0	0	0	0	0	0
4930422M22Rik	ENSMUSG00000100281	0	0	0	0	0	0	0	0	0	0	0	0
4930423C22Rik	ENSMUSG00000102249	0	0	0	0	0	0	0	0	0	0	0	0
4930423M02Rik	ENSMUSG00000086066	0	0	0	0	0	0	0	0	0	0	0	0
4930425K10Rik	ENSMUSG00000106880	0	0	0	0	0	0	0	0	0	0	0	0
4930425L21Rik	ENSMUSG00000107396	0	0	0	0	0	0	0	0	0	0	0	0
4930425O10Rik	ENSMUSG00000105838	0	0	0	0	0	0	0	0	0	0	0	0
4930426D05Rik	ENSMUSG00000043168	0	0.06	0.15	0	0	0	0	0	0	0	0	0
4930426I24Rik	ENSMUSG00000097323	0.12	0	0.12	0	0	0.14	0.14	0.12	0	0	0	0.14
4930426L09Rik	ENSMUSG00000026736	1.9	2.4	1.85	1.52	1.93	1.67	1.03	0.99	0.98	0.94	1.53	1.22
4930427A07Rik	ENSMUSG00000037466	2.8	3.65	3.52	2.85	2.75	2.79	3.03	2.24	1.9	2.33	3.43	2.12
4930428N03Rik	ENSMUSG00000089887	0	0	0	0	0	0	0	0	0	0	0	0
4930428O21Rik	ENSMUSG00000106333	0.04	0.04	0	0.09	0.04	0.09	0.05	0.12	0.2	0.26	0.25	0.1
4930429D17Rik	ENSMUSG00000104956	0	0	0	0	0	0	0	0	0	0	0	0
4930429F24Rik	ENSMUSG00000086918	0.28	0.25	0.28	0.1	0.39	0.27	0.55	0.05	0.18	0.04	0.4	0.06
4930429H19Rik	ENSMUSG00000108530	0	0	0	0	0	0	0	0	0	0	0	0
4930429P21Rik	ENSMUSG00000102144	0	0	0	0	0	0	0	0	0	0	0	0
4930430A15Rik	ENSMUSG00000027157	0	0	0	0	0	0	0	0	0	0	0	0
4930430E12Rik	ENSMUSG00000085295	0	0	0	0	0	0	0	0	0	0	0	0
4930430F08Rik	ENSMUSG00000046567	4.95	4.22	4.63	4.87	5.13	4.97	7.48	7.59	6.4	7.17	6.9	6.7
4930430O22Rik	ENSMUSG00000107353	0	0	0	0	0	0	0	0	0	0	0	0
4930431F12Rik	ENSMUSG00000062496	0	0	0	0	0	0	0	0	0	0.03	0	0
4930431L21Rik	ENSMUSG00000105475	0	0.6	0	0	0	0	0	0	0	0	0	0
4930431P03Rik	ENSMUSG00000075042	1.12	0.94	0.96	0.9	0.95	0.54	0.59	0.7	1.23	0.69	0.95	0.77
4930431P19Rik	ENSMUSG00000109147	1.79	2	1.87	1.56	1.8	1.44	0.93	0.95	1.29	0.95	1.16	0.81
4930432B10Rik	ENSMUSG00000097007	0.1	0.08	0.16	0.11	0.12	0.08	0.08	0.1	0.08	0.04	0.12	0.12
4930432E11Rik	ENSMUSG00000046958	0	0	0	0	0	0	0	0.01	0.02	0	0	0
4930432H08Rik	ENSMUSG00000106594	0	0	0	0	0	0	0	0	0	0	0	0
4930432K21Rik	ENSMUSG00000008129	2.88	3.21	2.5	1.96	4.04	3.62	3.4	2.54	2.79	4.96	2.9	5.23
4930432L08Rik	ENSMUSG00000087037	0	0	0	0	0	0	0	0	0	0	0	0
4930432M17Rik	ENSMUSG00000074248	0	0	0	0	0	0	0	0	0	0	0	0
4930433B08Rik	ENSMUSG00000102699	0	0	0	0	0	0	0	0	0	0	0	0
4930433I11Rik	ENSMUSG00000091692	0	0	0	0	0	0	0	0	0	0	0	0
4930433J02Rik	ENSMUSG00000103478	0	0	0	0	0	0	0	0	0	0	0	0
4930433N12Rik	ENSMUSG00000042360	0	0	0	0	0	0	0	0	0	0	0	0
4930434B07Rik	ENSMUSG00000100850	0	0	0	0	0	0	0	0	0	0	0	0
4930434O05Rik	ENSMUSG00000107839	0	0	0	0	0	0	0	0	0	0	0	0
4930435C17Rik	ENSMUSG00000102085	0	0	0	0	0	0	0	0	0	0	0	0
4930435E12Rik	ENSMUSG00000022798	0	0	0	0	0	0	0	0	0	0	0	0
4930435N07Rik	ENSMUSG00000109551	0	0	0	0	0	0	0	0	0	0	0	0
4930438A08Rik	ENSMUSG00000069873	0	0.07	0	0	0	0	0	0	0	0	0	0
4930438E09Rik	ENSMUSG00000093472	0	0	0	0	0	0	0	0	0	0	0	0
4930439A04Rik	ENSMUSG00000086064	0	0	0	0	0	0	0	0	0	0	0	0
4930439D14Rik	ENSMUSG00000101905	3.08	2.28	0.47	0.79	0.49	0.27	0	0.48	0.59	0.87	0.57	0.28
4930440C22Rik	ENSMUSG00000100518	0	0	0	0	0	0	0	0	0	0	0	0
4930440I19Rik	ENSMUSG00000085431	0	0	0	0	0	0	0	0	0	0	0	0
4930441H08Rik	ENSMUSG00000108669	0	0	0	0	0	0	0	0	0	0	0	0
4930441J16Rik	ENSMUSG00000085405	0	0	0	0	0	0	0	0	0	0	0	0
4930442H23Rik	ENSMUSG00000053603	0	0	0	0	0	0	0	0	0	0	0	0
4930442J19Rik	ENSMUSG00000087609	0	0	0	0	0	0	0	0	0	0	0	0
4930442L01Rik	ENSMUSG00000087223	0	0	0	0	0	0	0	0	0	0	0	0
4930442P19Rik	ENSMUSG00000103608	0	0	0	0	0	0	0	0	0	0	0	0
4930443G03Rik	ENSMUSG00000108147	0	0	0	0	0	0	0	0	0	0	0	0
4930443O20Rik	ENSMUSG00000086969	0	0	0	0	0	0	0	0	0	0	0	0
4930444A19Rik	ENSMUSG00000101674	0.07	0.04	0.07	0.11	0.14	0	0.15	0.07	0.12	0	0.08	0.2
4930444E06Rik	ENSMUSG00000085127	0	0	0	0	0	0	0	0	0	0	0	0
4930444G20Rik	ENSMUSG00000069712	0	0	0	0	0	0	0	0	0	0	0	0
4930444M15Rik	ENSMUSG00000097172	0	0	0	0	0	0	0	0	0	0	0	0
4930444P10Rik	ENSMUSG00000067795	0.08	0.04	0.04	0.04	0	0	0	0.09	0	0	0.1	0
4930445B16Rik	ENSMUSG00000091061	0	0	0	0	0	0	0	0	0	0	0	0
4930445N08Rik	ENSMUSG00000087205	0	0	0	0	0	0	0	0	0	0	0	0
4930445N18Rik	ENSMUSG00000097738	0	0	0	0	0	0.1	0	0	0	0.06	0	0
4930447A16Rik	ENSMUSG00000022288	0	0	0	0	0	0	0	0	0	0	0	0
4930447C04Rik	ENSMUSG00000021098	0	0	0	0	0	0	0	0	0	0	0	0
4930447C11Rik	ENSMUSG00000107964	0	0	0	0	0	0	0	0	0	0	0	0
4930447F04Rik	ENSMUSG00000031182	0	0	0	0	0	0	0	0	0	0	0	0
4930447F24Rik	ENSMUSG00000102224	0	0	0	0	0	0	0.12	0.18	0	0.05	0	0
4930447M23Rik	ENSMUSG00000087674	0	0	0	0	0	0	0	0	0	0	0	0
4930447N08Rik	ENSMUSG00000106583	0	0	0	0	0	0	0	0	0	0	0	0
4930448A20Rik	ENSMUSG00000108382	0	0	0	0	0	0	0	0	0	0	0	0
4930448D08Rik	ENSMUSG00000086824	0	0	0	0	0	0	0	0	0	0	0	0
4930448E22Rik	ENSMUSG00000097463	0	0	0	0	0	0	0	0	0	0.04	0	0
4930448H16Rik	ENSMUSG00000089879	0	0	0	0	0	0	0	0	0	0	0	0
4930448I06Rik	ENSMUSG00000104072	0	0	0	0	0	0	0	0	0	0	0	0
4930448I18Rik	ENSMUSG00000104870	0	0	0	0	0	0	0	0	0	0	0	0
4930448K20Rik	ENSMUSG00000082843	0	0	0	0	0	0	0	0	0	0	0	0
4930449A18Rik	ENSMUSG00000074589	0	0	0	0	0	0	0	0	0	0	0	0
4930449E01Rik	ENSMUSG00000022116	0	0	0	0	0	0	0	0	0	0	0	0
4930449I04Rik	ENSMUSG00000105459	0	0	0	0	0	0	0	0	0	0	0	0
4930449I24Rik	ENSMUSG00000079093	0	0	0	0	0	0	0	0	0	0	0	0
4930451E10Rik	ENSMUSG00000069223	0	0	0	0	0	0	0	0	0	0	0	0
4930451G09Rik	ENSMUSG00000022543	0.44	0.24	0.41	0.49	0.69	0.51	0.74	0.71	0.56	0.79	0.88	0.83
4930451I11Rik	ENSMUSG00000045989	0	0	0	0	0	0	0	0	0	0	0	0
4930452B06Rik	ENSMUSG00000021747	0.16	0.11	0.18	0.06	0.11	0.09	0.06	0.08	0.03	0.05	0.03	0.06
4930452N14Rik	ENSMUSG00000099933	0	0	0	0	0	0	0	0	0	0	0	0
4930453H23Rik	ENSMUSG00000087358	0	0	0	0	0	0	0	0	0	0	0	0
4930453L07Rik	ENSMUSG00000109215	0	0	0	0	0	0	0	0	0	0	0	0
4930453N24Rik	ENSMUSG00000059920	37.45	44.07	38.21	42.83	40.52	40.18	50.02	55.98	48.76	54.13	53.86	58.15
4930453O03Rik	ENSMUSG00000085420	0	0	0	0	0	0	0	0	0	0	0	0
4930455B14Rik	ENSMUSG00000097898	0	0	0	0	0	0	0	0	0	0.08	0.22	0
4930455D15Rik	ENSMUSG00000097553	0	0	0	0	0	0	0	0.13	0	0	0	0
4930455G09Rik	ENSMUSG00000085761	0	0	0	0	0	0	0	0	0	0	0	0
4930455H04Rik	ENSMUSG00000080907	0	0	0	0	0	0	0	0	0	0	0	0
4930456G14Rik	ENSMUSG00000102985	0	0	0	0	0	0	0	0	0	0	0.07	0
4930456L15Rik	ENSMUSG00000078618	0	0	0	0	0	0	0	0	0	0	0	0
4930458D05Rik	ENSMUSG00000087611	0	0	0	0	0	0	0.08	0.09	0.03	0.02	0.03	0.05
4930459L07Rik	ENSMUSG00000105234	0	0	0	0	0	0	0	0	0	0	0	0
4930461C15Rik	ENSMUSG00000086827	0	0	0	0.06	0	0	0	0	0	0	0	0
4930461G14Rik	ENSMUSG00000097651	0	0	0	0	0	0	0	0	0	0	0	0
4930463O16Rik	ENSMUSG00000020033	0	0	0	0	0	0	0	0	0	0	0	0
4930465K10Rik	ENSMUSG00000056682	0	0	0.12	0	0	0.07	0.07	0.06	0.15	0	0.07	0
4930465M20Rik	ENSMUSG00000085641	0	0.11	0.29	0	0.3	0	0	0.29	0	0	0	0
4930466I24Rik	ENSMUSG00000087317	0	0	0	0	0	0	0	0	0	0	0	0
4930467D21Rik	ENSMUSG00000097516	0	0	0	0	0	0	0	0	0	0	0	0
4930467E23Rik	ENSMUSG00000096265	0	0	0.06	0	0	0	0	0	0	0.42	0.27	0
4930467K11Rik	ENSMUSG00000097370	0	0	0	0	0	0	0	0	0	0.1	0.25	0
4930469B13Rik	ENSMUSG00000068776	0	0	0	0	0	0	0	0	0	0	0	0
4930469G21Rik	ENSMUSG00000049160	0	0	0	0	0	0	0	0	0.1	0.07	0	0.09
4930469K13Rik	ENSMUSG00000085684	0.11	0	0.11	0	0.11	0.37	0.13	0.11	0.27	0	0	0.13
4930470B04Rik	ENSMUSG00000104365	0	0	0	0	0	0	0	0	0	0	0	0
4930470G03Rik	ENSMUSG00000085788	0.2	0.06	0.11	0.16	0.12	0.23	0.17	0.23	0.29	0.11	0.31	0.03
4930470P17Rik	ENSMUSG00000043583	0	0	0	0	0	0	0	0	0	0	0	0
4930471C04Rik	ENSMUSG00000091686	0	0	0.09	0	0	0	0.1	0	0	0.08	0	0
4930471C06Rik	ENSMUSG00000086138	0	0	0	0	0	0	0	0	0	0	0	0
4930471D02Rik	ENSMUSG00000097689	0	0	0	0	0	0	0.04	0	0	0	0	0
4930471M09Rik	ENSMUSG00000097693	0	0	0	0	0	0	0	0	0	0.03	0	0.08
4930473A02Rik	ENSMUSG00000060029	0	0	0.05	0.11	0	0	0	0.05	0	0.05	0.06	0.06
4930473D10Rik	ENSMUSG00000089934	0	0	0	0	0	0	0	0	0	0	0	0
4930474B08Rik	ENSMUSG00000103978	0	0	0	0	0	0	0	0	0	0	0	0
4930474H06Rik	ENSMUSG00000087109	0	0.05	0	0	0	0	0	0	0	0	0.05	0
4930474N05Rik	ENSMUSG00000096405	0	0	0	0	0	0	0	0	0	0	0	0
4930477E14Rik	ENSMUSG00000097539	0	0	0	0	0	0	0	0	0	0	0	0
4930477O15Rik	ENSMUSG00000104999	0	0	0	0	0	0	0	0	0.08	0.06	0.08	0
4930478K11Rik	ENSMUSG00000097847	0	0	0	0	0	0	0	0	0	0	0	0
4930478M09Rik	ENSMUSG00000106950	0	0	0	0	0	0	0	0	0	0.06	0	0
4930478P22Rik	ENSMUSG00000106762	0	0	0	0	0	0	0	0	0	0	0	0
4930479D17Rik	ENSMUSG00000085238	0	0.22	0	0.11	0.21	0.23	0.59	0.31	0.38	0.65	0.86	0.36
4930480E11Rik	ENSMUSG00000035651	0	0	0	0	0	0	0	0	0	0	0	0
4930480G23Rik	ENSMUSG00000086332	0	0	0	0	0	0	0	0	0	0	0	0
4930480K02Rik	ENSMUSG00000107567	0	0	0	0	0	0	0	0	0	0	0	0
4930480K15Rik	ENSMUSG00000090160	0	0	0	0	0	0	0	0	0	0	0	0
4930480K23Rik	ENSMUSG00000097284	5.03	4.34	4.14	3.35	4.52	5.59	6.59	4.63	5.86	5.6	5.12	6.2
4930481A15Rik	ENSMUSG00000086938	2.3	1.94	0.81	2.8	1.89	3.93	1.53	2.56	4.34	3.69	3.06	4.8
4930481B07Rik	ENSMUSG00000085956	3.23	1.46	1.89	2.96	4.37	2.72	4.77	5.47	4.62	4.61	4.81	7.37
4930483J18Rik	ENSMUSG00000047938	0.33	0	0	0	0.09	0	0.23	0	0.11	0	0.2	0.1
4930483K19Rik	ENSMUSG00000086241	0.06	0	0	0	0	0	0	0	0	0	0	0
4930486F22Rik	ENSMUSG00000085435	0	0	0	0	0	0	0	0.05	0	0	0	0
4930486I03Rik	ENSMUSG00000089914	0	0	0	0	0	0	0	0	0	0	0	0
4930486L24Rik	ENSMUSG00000050345	2.46	1.68	2.82	2.33	2.07	3.71	2.57	2.4	1.58	2.5	2.28	2.42
4930486N12Rik	ENSMUSG00000108697	0	0	0	0	0	0	0	0	0	0	0	0
4930487D11Rik	ENSMUSG00000106932	0	0	0	0	0	0	0	0	0	0	0	0
4930488B22Rik	ENSMUSG00000092578	0	0	0	0	0	0	0	0	0	0	0	0
4930488N24Rik	ENSMUSG00000099476	0	0	0	0	0	0	0	0	0	0	0	0
4930500F04Rik	ENSMUSG00000107214	0	0	0	0	0	0	0	0	0	0	0	0
4930500F10Rik	ENSMUSG00000097592	0.29	0.25	0.12	0.13	0.12	0.4	0.14	0.24	0.29	0.27	0.36	0.14
4930500L23Rik	ENSMUSG00000106056	0	0	0	0	0	0	0	0	0	0	0	0
4930500M09Rik	ENSMUSG00000044306	0	0	0.11	0.12	0.11	0	0.05	0.44	0.14	0.1	0	0.26
4930502C17Rik	ENSMUSG00000106584	0	0	0	0	0	0	0	0	0	0	0	0
4930502E09Rik	ENSMUSG00000086799	0	0	0	0	0	0	0	0	0	0	0	0.12
4930502E18Rik	ENSMUSG00000055555	0	0	0	0	0	0	0	0	0	0	0	0
4930503B20Rik	ENSMUSG00000090202	0.08	0.36	0.5	0.28	0.88	0.63	0.23	0.34	0.52	0	0	0.09
4930503E14Rik	ENSMUSG00000072595	0	0	0	0	0	0	0	0	0	0	0	0
4930503H13Rik	ENSMUSG00000082612	0	0	0	0	0	0	0	0	0	0	0	0
4930503L19Rik	ENSMUSG00000044906	22.21	20.87	21.46	19.26	20.53	21.43	19.14	18.74	20.84	18.69	21.52	20.66
4930503O07Rik	ENSMUSG00000103692	0	0	0	0	0	0	0	0	0	0	0	0
4930504D19Rik	ENSMUSG00000107926	0	0	0	0	0	0	0	0	0	0	0	0
4930504O13Rik	ENSMUSG00000052642	0	0	0	0	0	0	0	0	0	0	0	0
4930505A04Rik	ENSMUSG00000040919	0	0	0	0	0	0	0	0	0	0	0	0
4930505G20Rik	ENSMUSG00000093551	0	0	0	0	0	0	0	0	0	0	0	0
4930505K14Rik	ENSMUSG00000085740	0	0	0	0	0	0	0	0	0	0	0	0
4930505M18Rik	ENSMUSG00000093540	0	0	0	0	0	0	0	0	0	0	0	0
4930505N22Rik	ENSMUSG00000097690	0	0.17	0.23	0	0.32	0.09	0.09	0.16	0.1	0	0	0
4930505O20Rik	ENSMUSG00000086912	0	0	0	0	0	0	0	0	0	0	0	0
4930506C21Rik	ENSMUSG00000087478	0	0.26	0	0.21	0.58	0.07	0.07	0.21	0.1	0.2	0.17	0.36
4930507D05Rik	ENSMUSG00000097129	0	0.04	0	0	0	0	0.22	0.04	0.1	0.11	0.05	0.09
4930507D10Rik	ENSMUSG00000086703	0	0	0	0	0	0	0	0	0	0	0	0
4930509E16Rik	ENSMUSG00000096986	0.66	0.06	0.18	0.4	0.76	0.55	0.42	1.05	0.83	0.67	1.1	1.79
4930509G22Rik	ENSMUSG00000096959	0.25	0.3	0.22	0.37	0.2	0.42	0.53	0.43	0.53	0.46	0.37	0.6
4930509H03Rik	ENSMUSG00000105659	0.35	0.25	0.24	0.4	0.37	0.54	0.69	0.66	0.89	0.38	0.21	0.63
4930509J09Rik	ENSMUSG00000102362	0	0	0	0	0	0	0	0	0	0	0	0
4930509K18Rik	ENSMUSG00000087137	0	0	0	0	0	0	0	0	0	0	0	0
4930510E17Rik	ENSMUSG00000032048	0	0	0	0	0	0	0	0	0	0	0	0
4930511A02Rik	ENSMUSG00000097841	0	0	0	0	0	0	0	0	0	0	0	0
4930511E03Rik	ENSMUSG00000108187	0	0	0	0	0	0	0	0	0	0	0	0
4930511M06Rik	ENSMUSG00000086607	0	0	0	0	0.05	0.03	0	0	0.07	0	0	0
4930511M18Rik	ENSMUSG00000104791	0	0	0	0	0	0	0	0	0	0	0	0
4930511O05Rik	ENSMUSG00000086698	0	0	0	0	0	0	0	0	0	0	0	0
4930512B01Rik	ENSMUSG00000020992	0	0	0	0.08	0	0.17	0	0	0	0	0	0
4930512H18Rik	ENSMUSG00000086866	0	0	0	0	0	0	0	0.05	0	0	0	0
4930512M02Rik	ENSMUSG00000062511	0	0.11	0.2	0	0	0	0.12	0	0	0	0	0
4930512P04Rik	ENSMUSG00000106125	0	0	0.39	0	0	0	0	0	0	0	0	0
4930513D17Rik	ENSMUSG00000106741	0	0	0	0	0	0	0	0	0	0	0	0
4930513N10Rik	ENSMUSG00000074136	0.62	0.4	0.49	1.06	0.35	0.5	0.73	1.77	0.54	0.51	0.34	0.93
4930513N20Rik	ENSMUSG00000109225	0	0	0	0	0	0	0	0	0	0	0	0
4930513O06Rik	ENSMUSG00000031270	0	0	0	0	0	0	0	0	0	0	0	0
4930515B02Rik	ENSMUSG00000087045	0	0	0	0	0	0	0	0	0	0	0	0
4930515G01Rik	ENSMUSG00000092183	1.32	1.17	1.21	0.96	0.6	1.38	1.21	1.17	0.87	1.32	1.88	1.23
4930515G13Rik	ENSMUSG00000049202	0	0	0	0	0	0	0	0	0	0	0	0
4930515G16Rik	ENSMUSG00000104819	0	0	0	0	0	0	0	0	0	0	0.07	0
4930515L19Rik	ENSMUSG00000085157	0	0	0	0	0	0	0	0	0	0	0	0
4930516B21Rik	ENSMUSG00000097504	0.06	0.06	0	0	0	0	0	0	0	0	0	0
4930516K23Rik	ENSMUSG00000090219	0	0	0	0	0	0	0	0	0	0	0	0
4930517E11Rik	ENSMUSG00000085496	0	0	0	0	0	0	0	0	0	0	0	0
4930517G19Rik	ENSMUSG00000108784	0	0	0	0	0	0	0	0	0	0	0.05	0
4930517J16Rik	ENSMUSG00000102880	0	0	0	0	0	0	0	0	0	0	0	0
4930517L18Rik	ENSMUSG00000104225	0	0	0	0	0	0	0	0	0	0	0	0
4930517O19Rik	ENSMUSG00000054391	0	0	0	0	0	0	0	0	0	0	0	0
4930518C09Rik	ENSMUSG00000092309	0	0	0	0	0	0	0	0	0	0	0	0
4930518I15Rik	ENSMUSG00000074629	2.63	3.16	2.63	3.59	4.59	3.38	3.08	3.39	3.51	3.5	4.68	3.7
4930518I17Rik	ENSMUSG00000107924	0	0	0	0	0	0	0	0	0	0	0	0
4930518J20Rik	ENSMUSG00000103705	0	0	0	0	0	0	0	0	0	0	0	0
4930519A11Rik	ENSMUSG00000097627	0	0	0	0	0	0	0	0	0	0	0	0
4930519D14Rik	ENSMUSG00000086263	0	0.07	0	0	0	0	0	0	0	0	0	0
4930519E07Rik	ENSMUSG00000106865	0	0	0	0	0	0	0	0	0	0	0	0
4930519F09Rik	ENSMUSG00000090126	0.62	0.66	0.25	0.28	0.65	0.85	0.44	0.25	0.47	0.34	0.45	0.88
4930519F16Rik	ENSMUSG00000031325	0	0	0	0	0	0	0	0	0	0	0	0
4930519F24Rik	ENSMUSG00000101584	0	0	0	0	0	0	0	0	0	0	0	0
4930519G04Rik	ENSMUSG00000029564	0	0.07	0	0	0	0	0	0	0	0	0	0
4930519H02Rik	ENSMUSG00000105185	0	0	0	0	0	0	0	0	0	0	0	0
4930519L02Rik	ENSMUSG00000105652	0.18	0.19	0	0	0	0	0.21	0.18	0	0.16	0	0
4930519P11Rik	ENSMUSG00000097602	0	0	0.16	0	0.16	0.36	0.19	0	0	1.16	0	0.19
4930520M14Rik	ENSMUSG00000106127	0	0	0	0	0	0	0	0	0	0	0	0
4930520O04Rik	ENSMUSG00000074039	0.24	0.5	0.25	0.25	0.38	0.47	0.39	0.3	0.53	0.35	0.64	0.31
4930521E06Rik	ENSMUSG00000101701	0	0	0	0	0	0	0	0	0	0	0	0
4930522H14Rik	ENSMUSG00000060491	0	0	0	0	0	0	0	0	0	0	0	0
4930522L14Rik	ENSMUSG00000072762	10.75	12.21	11.11	11.66	11.08	10.01	16.4	13.43	13.43	14.73	14.49	15.33
4930522N08Rik	ENSMUSG00000029331	0	0	0	0	0	0	0	0	0	0	0	0
4930522O17Rik	ENSMUSG00000086947	0	0	0	0	0	0	0	0	0	0	0	0
4930523C07Rik	ENSMUSG00000090394	161.68	158.05	140.69	146.7	159.74	154.68	100.24	86.9	91.17	107.1	96.21	110.62
4930524B15Rik	ENSMUSG00000020299	0.07	0.3	0.07	0	0.07	0	0.08	0.11	0.18	0	0.04	0.21
4930524B17Rik	ENSMUSG00000107217	0	0	0	0	0	0	0	0	0	0	0	0
4930524J08Rik	ENSMUSG00000035364	0.13	0.14	0.25	0.43	0	0.15	0.9	0.65	1.28	0.59	0	1.06
4930524N10Rik	ENSMUSG00000059663	0	0	0	0	0	0	0	0	0	0	0	0
4930524O07Rik	ENSMUSG00000090207	0.55	0.71	0.93	0.62	1.15	1.12	1.45	0.74	1.16	1.14	2.62	1.84
4930524O08Rik	ENSMUSG00000098627	0	0	0	0	0	0	0	0	0	0	0	0
4930525G20Rik	ENSMUSG00000097276	0.02	0.07	0.02	0.05	0.02	0	0.05	0.05	0.09	0.04	0	0
4930526A20Rik	ENSMUSG00000085521	0.31	0.07	0	0	0	0.04	0.12	0	0	0	0	0
4930526F13Rik	ENSMUSG00000087335	0	0	0	0	0	0	0	0	0	0	0	0
4930526L06Rik	ENSMUSG00000097091	0	0	0	0	0	0	0.08	0	0	0	0	0
4930526M16Rik	ENSMUSG00000105251	0	0	0	0	0	0	0	0	0	0	0	0
4930527A07Rik	ENSMUSG00000086764	0	0	0	0	0	0	0	0	0	0	0	0
4930527B05Rik	ENSMUSG00000086971	0	0	0	0	0	0	0	0	0	0	0	0
4930527E20Rik	ENSMUSG00000085491	0	0	0	0	0	0	0	0	0	0	0	0
4930527J03Rik	ENSMUSG00000070489	0	0	0	0	0	0	0	0	0	0	0	0
4930528D03Rik	ENSMUSG00000097502	0	0	0	0	0	0	0	0.06	0.15	0	0	0
4930528G23Rik	ENSMUSG00000084909	0	0	0	0	0	0	0	0.04	0	0	0	0
4930528J11Rik	ENSMUSG00000107012	0	0	0.02	0.02	0	0	0.02	0	0	0.02	0	0
4930528P14Rik	ENSMUSG00000087309	0	0	0	0	0	0	0	0	0	0	0	0
4930529C04Rik	ENSMUSG00000086377	0	0.05	0	0	0	0	0	0.02	0	0.02	0	0
4930529I22Rik	ENSMUSG00000085350	0	0	0	0	0	0	0	0	0	0	0	0
4930532G15Rik	ENSMUSG00000097261	0.43	0.16	0.24	0.11	0.05	0.91	0.17	0.35	0.18	0	0.37	0.35
4930532M18Rik	ENSMUSG00000100221	0	0	0	0	0	0	0	0	0	0	0	0
4930533B01Rik	ENSMUSG00000084798	0	0	0	0	0	0	0	0	0	0	0	0
4930533D04Rik	ENSMUSG00000099491	0	0	0	0	0	0	0	0	0	0	0	0
4930533I22Rik	ENSMUSG00000093535	0	0	0.03	0	0	0	0	0	0	0	0	0
4930533K18Rik	ENSMUSG00000047692	0	0	0	0	0	0	0	0	0	0	0	0
4930533L02Rik	ENSMUSG00000104236	0	0	0	0	0	0	0	0	0	0	0	0
4930533P14Rik	ENSMUSG00000100589	0	0	0	0	0	0	0	0	0	0	0	0
4930534D22Rik	ENSMUSG00000097761	0	0	0	0	0	0.03	0	0	0	0	0	0
4930535E02Rik	ENSMUSG00000102677	0.12	0	0	0	0	0	0	0	0	0	0	0
4930535G08Rik	ENSMUSG00000104201	0	0	0	0	0	0	0	0	0	0	0	0
4930535I16Rik	ENSMUSG00000096969	0	0.16	0	0	0.16	0	0	0	0	0	0	0.18
4930535L15Rik	ENSMUSG00000093619	0	0	0	0	0	0	0	0.15	0.73	0	1.06	0
4930535O05Rik	ENSMUSG00000098360	0	0	0	0	0	0	0	0	0	0	0	0
4930537H20Rik	ENSMUSG00000105350	0	0.04	0	0.09	0	0.1	0	0.09	0.05	0.04	0	0
4930538E20Rik	ENSMUSG00000085516	0	0	0	0	0	0	0	0	0	0	0	0
4930538K18Rik	ENSMUSG00000028642	0.53	0.77	0.2	0.65	0.32	0.9	0.59	0.58	0.29	0.36	0.47	0.37
4930539C22Rik	ENSMUSG00000105765	0	0	0	0	0	0	0	0	0	0	0	0
4930539E08Rik	ENSMUSG00000048905	0.97	0.78	1.27	0.93	1.11	1.03	0.73	0.58	0.64	0.51	0.69	0.46
4930539J05Rik	ENSMUSG00000097032	1.99	2.2	1.86	1.57	1.96	1.8	2.62	2.77	1.72	2.79	2	1.77
4930539M17Rik	ENSMUSG00000103116	0	0	0	0	0	0	0	0	0	0	0	0
4930540E01Rik	ENSMUSG00000103407	0	0	0	0	0	0	0	0	0	0	0	0
4930540M05Rik	ENSMUSG00000097831	0	0	0	0	0.04	0	0	0	0	0	0	0
4930542C12Rik	ENSMUSG00000090724	0	0	0	0	0	0	0.07	0.06	0	0	0	0
4930542C16Rik	ENSMUSG00000048628	0	0	0	0	0	0	0	0	0	0	0	0
4930544D05Rik	ENSMUSG00000087279	0.12	0.2	0	0	0.31	0.11	0.14	0	0.25	0	0	0.11
4930544G11Rik	ENSMUSG00000036463	0	0	0	0	0	0	0	0	0	0	0	0
4930544I03Rik	ENSMUSG00000097071	0	0	0	0	0	0	0	0	0	0	0	0
4930544L04Rik	ENSMUSG00000073803	0	0	0	0	0	0	0	0	0	0	0	0
4930544M13Rik	ENSMUSG00000051758	0	0	0	0	0	0	0	0	0	0	0	0
4930545L23Rik	ENSMUSG00000085247	0	0	0	0	0	0	0	0	0	0	0	0
4930546C10Rik	ENSMUSG00000024546	1.17	0	0	0.26	0	1.07	0.82	0.24	0	0	0.85	0.56
4930547E08Rik	ENSMUSG00000086687	0	0	0	0	0	0.17	0	0	0	0	0	0
4930547M16Rik	ENSMUSG00000097890	0	0.03	0	0	0.06	0	0.07	0	0.04	0.03	0	0.07
4930548G14Rik	ENSMUSG00000051198	0	0	0	0	0	0	0	0	0	0	0	0
4930548H24Rik	ENSMUSG00000029138	0.09	0.14	0.13	0.24	0.05	0.03	0.24	0.13	0.05	0.16	0.06	0.31
4930548K13Rik	ENSMUSG00000086257	0	0	0	0	0	0	0	0	0	0	0	0
4930549C01Rik	ENSMUSG00000036921	0	0	0	0	0	0	0	0	0	0	0	0
4930550C14Rik	ENSMUSG00000005131	0.17	0.06	0.17	0.32	0.24	0.07	0.2	0.24	0.29	0.37	0.77	0.28
4930550C17Rik	ENSMUSG00000097361	0	0	0	0	0	0	0	0	0	0	0	0
4930550L24Rik	ENSMUSG00000046180	0	0	0	0	0	0	0	0	0	0	0	0
4930551L18Rik	ENSMUSG00000085377	0	0	0	0	0	0	0	0	0	0	0	0
4930551O13Rik	ENSMUSG00000086430	0	0	0	0	0	0	0	0	0	0	0	0
4930552N02Rik	ENSMUSG00000070984	0	0	0	0	0	0	0	0	0	0	0	0
4930552P12Rik	ENSMUSG00000097632	0.03	0.03	0.06	0.06	0	0.03	0	0	0.07	0.1	0.03	0
4930553I04Rik	ENSMUSG00000105483	0	0	0	0	0	0	0	0	0	0	0	0
4930553M12Rik	ENSMUSG00000054351	0	0	0	0.18	0.17	0.18	0	0	0	0	0	0
4930553P18Rik	ENSMUSG00000106791	0.17	0.09	0.04	0	0.22	0.05	0.25	0.13	0.32	0.47	0.62	0.25
4930554C24Rik	ENSMUSG00000099724	0	0	0	0	0	0	0	0	0	0	0	0
4930554G22Rik	ENSMUSG00000106359	0	0	0	0	0	0	0	0	0	0	0	0
4930554G24Rik	ENSMUSG00000085452	0	0	0	0	0	0	0	0	0	0	0	0
4930554H23Rik	ENSMUSG00000097682	0	0	0	0	0	0	0	0	0	0	0	0
4930555A03Rik	ENSMUSG00000106157	0.08	0	0	0.2	0	0	0	0	0	0	0	0
4930555B11Rik	ENSMUSG00000086396	0	0	0	0	0	0	0	0	0	0	0	0
4930555B12Rik	ENSMUSG00000085619	0	0	0	0	0	0	0	0	0	0	0	0
4930555F03Rik	ENSMUSG00000031559	0	0	0	0	0	0	0	0	0	0	0	0
4930555G01Rik	ENSMUSG00000096197	0	0	0	0	0	0	0	0	0	0	0	0
4930555K19Rik	ENSMUSG00000048559	0	0	0	0	0	0	0	0	0	0	0	0
4930555M17Rik	ENSMUSG00000093557	0	0	0	0	0	0	0	0	0	0	0	0
4930555O08Rik	ENSMUSG00000085676	0	0	0	0	0	0	0	0	0	0	0	0
4930556G01Rik	ENSMUSG00000085522	0	0	0	0	0	0	0	0	0	0	0	0
4930556G22Rik	ENSMUSG00000101764	0	0	0	0	0	0	0	0	0	0	0	0
4930556I23Rik	ENSMUSG00000089767	0.14	0.45	0	0.46	0.43	0.48	0	0.14	0.52	0.26	0.17	0
4930556J24Rik	ENSMUSG00000034493	0	0.13	0.06	0	0	0	0.14	0.06	0	0	0	0
4930556L07Rik	ENSMUSG00000086800	0	0	0	0	0	0	0	0	0	0	0	0
4930556M19Rik	ENSMUSG00000096971	0	0	0	0	0	0	0	0	0	0	0	0
4930556M19Rik	ENSMUSG00000097058	0	0	0	0	0	0	0	0	0	0	0	0
4930556N13Rik	ENSMUSG00000092399	0	0	0	0	0	0	0	0	0	0	0	0
4930557A04Rik	ENSMUSG00000048994	0	0	0	0	0	0	0	0	0	0	0	0
4930557B06Rik	ENSMUSG00000106191	0	0	0	0	0	0	0	0	0	0	0	0
4930557F10Rik	ENSMUSG00000085488	0	0	0	0	0	0	0	0	0	0	0	0
4930557J02Rik	ENSMUSG00000106902	0	0	0	0	0	0	0	0	0	0	0	0
4930558C23Rik	ENSMUSG00000105734	0	0	0	0	0	0	0	0	0	0	0	0
4930558F17Rik	ENSMUSG00000106506	0	0	0	0	0	0	0	0	0	0	0	0
4930558G05Rik	ENSMUSG00000086244	0	0	0	0	0	0	0	0	0	0	0	0
4930558J18Rik	ENSMUSG00000097519	0.1	0.04	0	0	0	0	0.12	0	0	0.06	0	0.04
4930558J22Rik	ENSMUSG00000075029	0	0	0.07	0	0	0	0	0	0.08	0	0	0.16
4930558K02Rik	ENSMUSG00000086277	0.37	0.08	0.15	0	0.15	0	0.17	0	0.37	0.27	0	0
4930558N11Rik	ENSMUSG00000100431	0.06	0.13	0	0.07	0	0	0	0.06	0.08	0.17	0.22	0.15
4930560O18Rik	ENSMUSG00000109445	0	0	0	0	0	0	0	0	0	0	0	0
4930562A09Rik	ENSMUSG00000086945	0	0	0	0	0	0	0	0	0	0	0	0
4930562C15Rik	ENSMUSG00000022518	0	0	0	0	0	0	0	0	0	0	0	0
4930562D21Rik	ENSMUSG00000086608	0	0	0	0	0	0	0	0	0	0	0	0
4930562F07Rik	ENSMUSG00000026729	0.51	0.27	0.3	0.57	0.53	0.73	0.74	0.13	0.16	0.35	0.6	0
4930562F17Rik	ENSMUSG00000104014	0	0	0	0	0	0	0	0	0	0	0	0
4930563D23Rik	ENSMUSG00000051728	0	0	0	0	0	0	0	0	0	0	0	0
4930563E18Rik	ENSMUSG00000097387	0	0	0	0	0	0	0	0	0	0	0	0
4930563E22Rik	ENSMUSG00000053574	0.27	0.49	0.12	0.26	0.35	0.17	0.88	0.61	0.81	0.82	0.66	1.01
4930563F08Rik	ENSMUSG00000105773	0	0	0	0	0	0	0	0	0	0	0	0
4930563H07Rik	ENSMUSG00000107656	0	0	0	0	0	0	0	0	0	0	0	0
4930563I02Rik	ENSMUSG00000086112	0	0	0	0	0	0	0	0	0	0	0	0
4930563M21Rik	ENSMUSG00000050702	0	0	0	0	0	0	0	0	0	0	0	0
4930564D02Rik	ENSMUSG00000051788	0	0	0	0	0	0	0	0	0	0	0	0
4930565D16Rik	ENSMUSG00000104004	0	0	0	0	0	0	0	0	0	0	0	0
4930565N06Rik	ENSMUSG00000084834	0	0.09	0	0.03	0.03	0.03	0	0	0.04	0	0	0
4930566F21Rik	ENSMUSG00000107142	0	0	0	0	0	0	0	0	0	0	0	0
4930566N20Rik	ENSMUSG00000102322	0	0	0	0	0	0	0	0	0	0	0	0
4930567H17Rik	ENSMUSG00000073141	0	0	0	0	0	0	0	0	0	0	0	0
4930568A12Rik	ENSMUSG00000101223	0.72	0.6	0.74	0.8	0.99	0.82	0.19	0.4	0.5	0.29	1.35	0.19
4930568D16Rik	ENSMUSG00000026882	0	0	0	0	0	0	0	0	0	0	0	0
4930568G15Rik	ENSMUSG00000102408	0	0	0	0	0	0	0	0	0	0	0	0
4930569F06Rik	ENSMUSG00000041512	0	0	0	0	0	0	0	0	0	0	0	0
4930570D08Rik	ENSMUSG00000084875	0	0	0	0	0	0	0	0	0	0	0	0
4930570G19Rik	ENSMUSG00000085084	0	0	0	0	0	0	0	0	0	0	0	0
4930570N18Rik	ENSMUSG00000089683	3.4	3.64	4.18	2.04	1.91	2.39	3.37	3.46	1.97	1.2	2.22	2.18
4930571K23Rik	ENSMUSG00000090457	0	0	0	0	0	0	0	0	0	0	0	0
4930571N24Rik	ENSMUSG00000086467	0	0.14	0.13	0	0	0	0.16	0	0	0	0	0
4930572K03Rik	ENSMUSG00000105308	0	0	0	0	0	0	0	0	0	0	0	0
4930572O03Rik	ENSMUSG00000069720	0	0	0	0	0	0	0	0	0	0	0	0
4930573C15Rik	ENSMUSG00000106020	0	0	0	0	0	0	0	0	0	0	0	0
4930573I07Rik	ENSMUSG00000104980	0	0	0	0	0	0	0	0	0	0	0	0
4930577H14Rik	ENSMUSG00000087517	0	0	0	0	0	0	0	0	0	0	0	0
4930577N17Rik	ENSMUSG00000087440	0.87	1.12	0.78	0.48	0.91	0.7	0.82	0.84	1.04	1.56	0.79	0.88
4930578C19Rik	ENSMUSG00000037358	0	0	0	0	0	0	0	0	0	0	0	0
4930578G10Rik	ENSMUSG00000054885	0	0	0	0	0	0	0	0	0	0	0	0
4930578I06Rik	ENSMUSG00000021961	0	0	0	0	0	0	0	0	0	0	0	0
4930578I07Rik	ENSMUSG00000104220	0	0	0	0	0	0	0	0	0	0	0	0
4930578M01Rik	ENSMUSG00000097587	0	0.09	0.16	0	0	0.09	0.19	0.16	0	0.22	0	0
4930579C12Rik	ENSMUSG00000074146	0	0	0.04	0	0	0	0.07	0	0	0	0	0
4930579D09Rik	ENSMUSG00000084971	0	0	0	0	0	0	0	0	0	0	0	0
4930579F01Rik	ENSMUSG00000012042	0	0	0	0	0	0	0	0	0	0	0	0
4930579G18Rik	ENSMUSG00000040840	0	0.08	0.08	0.08	0	0	0	0.08	0	0.14	0	0
4930579G24Rik	ENSMUSG00000027811	2.78	2.9	3.7	2.97	2.71	2.85	6.09	6.52	6.21	5.23	5.09	6.43
4930579H20Rik	ENSMUSG00000101636	0	0	0	0	0	0	0	0	0	0	0	0
4930579K19Rik	ENSMUSG00000051074	0.93	1.5	0.48	0.67	0.88	0.67	0.71	0.86	1.37	0.54	0.73	0.97
4930579M01Rik	ENSMUSG00000086190	0	0	0	0	0	0	0	0	0	0	0	0
4930579O11Rik	ENSMUSG00000090732	0	0	0	0	0	0	0	0	0	0	0	0
4930580E04Rik	ENSMUSG00000106269	0	0	0	0	0	0	0	0	0	0	0	0
4930581F22Rik	ENSMUSG00000070315	45.65	46.5	35.77	42.05	45.5	45.23	24.68	24.37	25.07	23.15	24.89	22.07
4930583I09Rik	ENSMUSG00000024088	0	0	0	0	0	0	0	0	0	0	0	0
4930583K01Rik	ENSMUSG00000055159	0.16	0.08	0	0	0.17	0.18	0.09	0	0.2	0	0	0
4930583P06Rik	ENSMUSG00000086954	0	0	0	0	0	0	0	0	0	0	0	0
4930584F24Rik	ENSMUSG00000029044	0	0	0	0	0	0	0	0	0	0	0	0
4930586N03Rik	ENSMUSG00000087097	0	0	0	0	0	0	0	0	0	0	0	0
4930587A21Rik	ENSMUSG00000086009	0	0	0	0	0	0	0	0	0	0	0	0
4930588G17Rik	ENSMUSG00000108935	0	0	0	0	0	0	0	0	0	0	0	0
4930588K23Rik	ENSMUSG00000075335	0	0	0	0	0	0	0	0	0	0	0	0
4930589L23Rik	ENSMUSG00000068957	0	0	0	0	0	0	0	0	0	0	0	0
4930589O11Rik	ENSMUSG00000107195	1.04	1.2	1.99	1.24	1.83	1	1.12	0.73	0.6	0.88	0.68	0.28
4930589P08Rik	ENSMUSG00000085593	0	0	0	0	0	0	0	0	0	0	0	0
4930590H14Rik	ENSMUSG00000103794	0	0	0	0	0	0	0	0	0	0	0	0
4930590J08Rik	ENSMUSG00000034063	0.65	1.32	0.52	0.48	0.39	0.47	0.97	0.99	1.13	0.84	0.85	0.95
4930590L14Rik	ENSMUSG00000106540	0	0	0	0	0	0	0	0	0	0	0	0
4930590L20Rik	ENSMUSG00000102368	0	0	0	0	0	0	0	0	0	0	0	0
4930591A17Rik	ENSMUSG00000039138	0	0	0	0	0	0	0	0	0	0	0	0
4930593A02Rik	ENSMUSG00000097725	0	0	0	0	0	0	0	0	0	0	0	0
4930593C16Rik	ENSMUSG00000086365	0.13	0	0	0	0	0	0	0	0	0	0	0
4930594C11Rik	ENSMUSG00000103948	0.86	0.6	0.37	0.25	0.46	0.34	0.7	0.26	0.35	0.25	0.52	0.17
4930594M17Rik	ENSMUSG00000097181	0	0	0	0	0	0	0	0	0	0	0	0
4930594M22Rik	ENSMUSG00000075463	0.56	0.91	0.75	1.04	0.6	0.8	1.06	0.8	1.57	0.64	0.37	0.97
4930594O21Rik	ENSMUSG00000085677	0	0	0	0	0	0	0	0	0	0	0	0
4930595D18Rik	ENSMUSG00000083193	0	0	0	0	0	0.1	0	0	0	0	0	0
4930595M18Rik	ENSMUSG00000060673	0	0	0	0	0	0	0	0	0	0	0	0
4930595O18Rik	ENSMUSG00000108074	0	0	0	0	0	0	0	0	0	0	0	0
4930596D02Rik	ENSMUSG00000041068	0	0	0	0	0	0	0	0	0	0	0	0
4930596I21Rik	ENSMUSG00000104900	0.17	0.19	0	0	0.55	0.2	0.61	0	0.44	0.48	0.42	0
4930597A21Rik	ENSMUSG00000086501	0	0	0	0	0	0	0	0	0	0	0	0
4930597L12Rik	ENSMUSG00000104964	0	0	0	0.09	0	0.09	0	0.08	0	0	0	0.1
4930597O21Rik	ENSMUSG00000053442	0	0	0.15	0.08	0	0.08	0.09	0	0.12	0	0	0
4930598A11Rik	ENSMUSG00000097005	0	0	0	0	0	0	0	0	0	0	0	0
4930598F16Rik	ENSMUSG00000100777	0	0	0	0	0	0	0	0	0	0	0	0
4930598N05Rik	ENSMUSG00000109160	0	0	0	0	0	0	0	0	0	0	0	0
4930599A14Rik	ENSMUSG00000101600	0	0	0	0	0	0	0	0	0	0	0	0
4930599N23Rik	ENSMUSG00000073144	0	0.45	0.33	0.28	0.52	0.38	0.29	0	0.32	0.38	0	0
4930599N24Rik	ENSMUSG00000105545	0	0	0	0	0	0	0	0	0	0	0	0
4931400O07Rik	ENSMUSG00000031194	0	0	0	0	0	0	0	0	0	0	0	0
4931403E22Rik	ENSMUSG00000093772	0.11	0	0	0	0	0.13	0	0	0	0	0	0
4931403G20Rik	ENSMUSG00000097329	0	0	0	0	0	0	0	0	0	0	0	0
4931403M11Rik	ENSMUSG00000038792	0	0	0	0	0	0	0	0	0	0	0	0
4931406B18Rik	ENSMUSG00000013353	0	0	0	0	0	0	0	0	0	0	0.1	0
4931406C07Rik	ENSMUSG00000031938	3.67	3.3	3.24	3.61	3.71	3.56	5.41	5.33	5.84	5.47	5.76	5.26
4931406G06Rik	ENSMUSG00000085398	0	0	0	0	0	0	0	0	0	0	0.07	0.14
4931406P16Rik	ENSMUSG00000066571	19.86	14.09	13.68	16.2	17.3	20	17.94	15.31	17.22	18.64	15.23	17.28
4931408C20Rik	ENSMUSG00000073722	0	0	0	0	0	0	0	0	0	0	0.02	0
4931409K22Rik	ENSMUSG00000038199	0	0	0	0	0	0	0	0	0.18	0	0	0
4931412I15Rik	ENSMUSG00000108826	0	0	0	0	0	0	0	0	0	0	0	0
4931413I07Rik	ENSMUSG00000092602	0	0	0	0	0	0	0	0	0	0	0	0
4931413K12Rik	ENSMUSG00000085088	0	0.12	0	0	0	0	0	0	0	0.05	0	0
4931414P19Rik	ENSMUSG00000022179	3.04	3.48	3.76	2.84	3	3.23	4.28	4.43	3.98	5.53	5.11	3.96
4931415C17Rik	ENSMUSG00000054910	0.25	0.35	0.26	0.58	0.35	0.4	0.78	0.32	0.73	0.48	0.76	0.7
4931417E11Rik	ENSMUSG00000056197	0	0	0	0	0	0	0	0	0	0	0	0
4931419H13Rik	ENSMUSG00000106589	0	0	0	0	0	0	0	0	0	0	0	0
4931422A03Rik	ENSMUSG00000046085	0	0	0	0	0.08	0	0	0	0.1	0	0	0.1
4931423N10Rik	ENSMUSG00000026774	0	0.04	0	0.06	0	0.09	0.18	0.14	0.1	0.05	0.06	0.09
4931428F04Rik	ENSMUSG00000014837	2.58	3	2.37	2.26	2.35	3.14	8.33	6.34	6.86	6.66	6.53	8.52
4931428L18Rik	ENSMUSG00000086727	0	0	0	0	0	0	0	0	0	0	0	0
4931429L15Rik	ENSMUSG00000056617	0	0	0	0	0	0	0	0	0	0	0	0
4931429P17Rik	ENSMUSG00000047324	0	0	0	0	0	0	0	0	0	0	0	0
4931431B13Rik	ENSMUSG00000108354	0	0	0	0	0	0	0	0	0	0	0	0
4931431C16Rik	ENSMUSG00000055061	0	0.03	0	0.03	0	0.06	0	0	0	0	0	0.03
4931431F19Rik	ENSMUSG00000055643	0	0	0	0	0	0	0	0	0	0	0	0
4931440F15Rik	ENSMUSG00000078157	0	0	0	0.03	0	0	0	0	0	0	0	0
4931440J10Rik	ENSMUSG00000097775	0	0	0	0	0	0	0	0	0	0	0	0
4931440P22Rik	ENSMUSG00000074580	0.83	0.83	0.99	0.62	0.43	0.47	0.44	0.75	0.53	0.67	0.56	0.98
4932411E22Rik	ENSMUSG00000047773	0	0	0	0	0	0	0	0	0	0	0	0
4932411K12Rik	ENSMUSG00000100733	0	0	0	0	0	0	0	0	0	0	0	0
4932411N23Rik	ENSMUSG00000058670	0	0	0	0	0	0	0	0	0	0	0	0
4932412D23Rik	ENSMUSG00000075070	0	0	0	0	0	0	0	0	0	0	0	0
4932413F04Rik	ENSMUSG00000099616	0	0	0	0	0	0	0	0	0	0	0	0
4932414J04Rik	ENSMUSG00000078962	0	0	0	0	0	0	0	0	0	0	0	0
4932414N04Rik	ENSMUSG00000079324	0	0	0	0	0	0	0	0	0	0	0	0
4932415D10Rik	ENSMUSG00000044581	0	0	0	0	0	0	0	0	0	0	0	0
4932415M13Rik	ENSMUSG00000062036	0	0	0	0	0	0	0	0	0	0	0	0
4932416K20Rik	ENSMUSG00000069925	0	0	0	0	0	0	0	0	0	0	0	0
4932422M17Rik	ENSMUSG00000105881	0.37	0.37	0.45	0.56	0.52	0.57	0.18	0.4	0.07	0.19	0.32	0.34
4932429P05Rik	ENSMUSG00000079513	0	0	0	0	0	0	0	0	0	0	0	0
4932430I15Rik	ENSMUSG00000097135	0	0	0	0	0	0	0	0	0	0	0	0
4932431L22Rik	ENSMUSG00000104442	0	0	0	0	0	0	0	0	0	0	0	0
4932431P20Rik	ENSMUSG00000074224	0	0	0	0	0	0.01	0	0.01	0	0	0	0.01
4932435O22Rik	ENSMUSG00000062391	0	0	0	0	0	0	0	0	0	0	0	0
4932438A13Rik	ENSMUSG00000037270	126.56	141.74	130.34	138.95	133.72	146.57	132.58	129.69	154.68	121.95	125.03	127.1
4932438H23Rik	ENSMUSG00000039851	1.54	0.27	0.9	0.32	0.21	0.44	0.45	0.78	0.43	0.26	0.62	0.84
4932441J04Rik	ENSMUSG00000097216	0.02	0.04	0	0	0	0	0	0	0	0	0	0
4932442E05Rik	ENSMUSG00000104443	0.08	0.05	0.05	0.14	0.13	0.15	0.09	0.21	0.1	0.28	0.09	0.09
4932443I19Rik	ENSMUSG00000090336	0	0	0	0	0	0	0	0	0	0	0	0
4932443L11Rik	ENSMUSG00000086805	0	0	0	0	0	0.23	0.03	0	0	0	0	0.03
4932702P03Rik	ENSMUSG00000086796	0	0	0	0	0	0	0	0	0	0	0	0
4933400A11Rik	ENSMUSG00000055357	0	0	0	0	0	0	0	0	0	0	0	0
4933400C23Rik	ENSMUSG00000101734	0	0	0	0	0	0	0	0	0	0	0	0
4933400F21Rik	ENSMUSG00000102009	0	0	0	0	0	0	0	0	0	0	0	0
4933401B06Rik	ENSMUSG00000055700	0	0	0	0	0	0	0	0	0	0	0	0
4933401H06Rik	ENSMUSG00000106306	0	0	0	0	0	0	0	0	0	0	0	0
4933401J01Rik	ENSMUSG00000102693	0	0	0	0	0	0	0	0	0	0	0	0
4933402C05Rik	ENSMUSG00000109197	0	0	0	0	0	0	0	0	0	0	0	0
4933402C06Rik	ENSMUSG00000102004	0	0	0	0	0	0	0	0	0	0	0	0
4933402D24Rik	ENSMUSG00000025961	0	0.04	0	0	0	0	0	0	0	0	0	0
4933402E13Rik	ENSMUSG00000045330	0	0	0	0	0	0	0	0	0	0	0	0
4933402J07Rik	ENSMUSG00000069971	0	0	0	0	0	0	0	0	0	0	0	0
4933402J10Rik	ENSMUSG00000106013	0	0	0	0	0	0	0	0	0	0	0	0
4933402N03Rik	ENSMUSG00000013668	0	0	0	0	0	0	0	0	0.05	0	0	0
4933402N22Rik	ENSMUSG00000067848	0	0	0	0	0	0	0	0	0	0	0	0
4933402P03Rik	ENSMUSG00000044084	0	0	0	0	0	0	0	0	0	0	0	0
4933403L11Rik	ENSMUSG00000103321	0	0	0	0	0	0	0	0	0	0	0	0
4933403O08Rik	ENSMUSG00000079460	0	0	0	0	0	0	0	0	0	0	0	0
4933404I11Rik	ENSMUSG00000101153	0	0	0.06	0	0	0	0	0	0	0	0	0
4933404K08Rik	ENSMUSG00000085122	0	0	0	0	0	0	0	0	0	0	0	0
4933404O12Rik	ENSMUSG00000097908	1.39	1.4	1.54	1.9	1.62	1.96	5.03	6.14	4.8	4.62	4.31	5.48
4933405D12Rik	ENSMUSG00000097852	0	0.1	0	0	0	0	0	0	0	0	0	0
4933405E24Rik	ENSMUSG00000086209	0	0	0	0	0	0	0	0	0	0	0	0
4933405L10Rik	ENSMUSG00000013158	0	0	0	0	0	0	0	0.14	0	0	0	0
4933405O20Rik	ENSMUSG00000084234	0	0	0	0	0	0	0	0	0	0	0	0
4933406C10Rik	ENSMUSG00000097494	0.42	0.21	0.46	0.53	0.44	0.53	1.44	1.98	2.78	1.96	2.5	2.71
4933406D12Rik	ENSMUSG00000085796	0	0	0	0	0	0	0	0	0	0	0	0
4933406F09Rik	ENSMUSG00000090585	0	0	0	0	0	0	0	0	0	0	0	0
4933406G16Rik	ENSMUSG00000086025	0	0	0	0	0	0	0	0	0	0	0	0
4933406I18Rik	ENSMUSG00000087475	0.32	0.87	0.41	0.81	0.17	1.3	0.19	0.41	0.41	0.6	0.3	0.19
4933406J10Rik	ENSMUSG00000086690	0	0	0	0	0	0	0	0	0	0	0	0
4933406K04Rik	ENSMUSG00000085820	0	0	0	0	0	0	0	0	0	0	0	0
4933406L23Rik	ENSMUSG00000107793	0	0	0	0	0	0	0	0	0	0	0	0
4933406M09Rik	ENSMUSG00000050526	0	0	0	0	0	0	0	0	0	0	0	0
4933406P04Rik	ENSMUSG00000069713	0.47	0.42	0.75	0.44	0.78	0.54	0.46	0.36	0.3	0.29	0.43	0.42
4933407E24Rik	ENSMUSG00000073759	0	0	0	0	0	0	0	0	0	0	0	0
4933407I08Rik	ENSMUSG00000084959	0	0	0	0	0	0	0	0	0	0	0	0
4933407K13Rik	ENSMUSG00000087396	6.57	7.13	4.71	7.05	6.24	5.93	5.77	5.76	6.05	5.39	5.43	5.59
4933407L21Rik	ENSMUSG00000026224	0.21	0.58	0.31	0.35	0.31	0.42	0.9	0.76	1.11	1.41	0.54	0.95
4933408A14Rik	ENSMUSG00000106136	0.21	0.22	0	0	0.21	0.12	0.12	0	0.13	0.28	0.25	0
4933408B17Rik	ENSMUSG00000049357	0.3	0.47	0.21	0.18	0.25	0.04	0.81	0.45	1.07	0.87	0.69	0.94
4933408J17Rik	ENSMUSG00000097407	0.04	0.08	0.11	0.17	0.04	0.09	0.49	0.23	0.33	0.14	0.18	0.09
4933408N05Rik	ENSMUSG00000084848	0	0	0	0.05	0.05	0	0	0	0	0	0	0
4933409D19Rik	ENSMUSG00000104366	0	0	0	0	0	0	0	0	0	0.04	0	0
4933409G03Rik	ENSMUSG00000053896	0	0	0	0	0	0	0	0	0	0	0	0
4933411E06Rik	ENSMUSG00000099608	0	0	0	0	0.05	0	0	0	0	0	0	0
4933411G06Rik	ENSMUSG00000062224	0	0	0	0	0	0	0	0	0	0	0	0
4933411K16Rik	ENSMUSG00000090369	0	0	0	0	0	0	0	0	0	0	0	0
4933411O13Rik	ENSMUSG00000045178	0	0	0	0	0	0	0	0	0	0	0	0
4933412A08Rik	ENSMUSG00000043623	0.11	0.17	0.11	0.06	0	0.18	0.12	0.16	0	0.1	0.13	0
4933412E24Rik	ENSMUSG00000071749	0	0	0	0.13	0	0	0.09	0.04	0.05	0.04	0.05	0.05
4933412L11Rik	ENSMUSG00000108227	0.21	0	0.21	0	0.07	0.08	0	0	0	0	0	0
4933413C19Rik	ENSMUSG00000089952	0	0	0	0	0	0	0.04	0	0	0	0	0.04
4933413G19Rik	ENSMUSG00000079304	0	0	0	0	0.06	0	0	0	0.19	0.05	0	0
4933413J09Rik	ENSMUSG00000021874	0	0.02	0	0	0	0	0	0	0	0	0	0
4933413L06Rik	ENSMUSG00000079048	0	0	0	0	0	0	0	0	0	0	0	0
4933414I15Rik	ENSMUSG00000072983	0	0	0	0	0	0	0	0	0	0	0	0
4933415A04Rik	ENSMUSG00000045877	0.1	0.15	0	0	0.04	0.16	0.08	0.14	0	0.1	0.04	0
4933415F23Rik	ENSMUSG00000073730	0	0	0	0	0	0	0	0	0	0	0	0
4933415J04Rik	ENSMUSG00000105735	0	0	0	0	0	0	0	0	0	0	0	0
4933416C03Rik	ENSMUSG00000074734	0	0	0	0	0	0	0	0	0	0	0	0
4933416E03Rik	ENSMUSG00000085198	0	0	0	0	0	0	0	0	0	0	0	0
4933416E14Rik	ENSMUSG00000086996	0	0	0	0	0	0	0	0	0	0	0	0
4933416I08Rik	ENSMUSG00000071763	0	0	0	0	0	0	0	0	0	0	0	0
4933416M07Rik	ENSMUSG00000097262	0.12	0.13	0	0.27	0.38	0.7	0.14	0	0.15	0	0.15	0.15
4933417A18Rik	ENSMUSG00000021415	0	0	0	0	0	0	0	0	0	0	0.17	0
4933417C20Rik	ENSMUSG00000103006	0.45	0.48	0.37	0.42	0.31	0.04	0.22	0.34	0.38	0.28	0.23	0.09
4933417D19Rik	ENSMUSG00000097637	0	0.06	0	0.09	0	0.2	0.09	0	0.29	0.11	0.14	0
4933417E11Rik	ENSMUSG00000101848	0	0	0	0	0	0	0	0	0	0	0	0
4933417G07Rik	ENSMUSG00000106572	0	0	0	0	0	0	0	0	0	0	0	0
4933417O13Rik	ENSMUSG00000101360	0	0	0	0	0	0	0	0	0	0	0	0
4933421A08Rik	ENSMUSG00000086443	0.04	0	0	0	0	0	0	0	0	0.04	0	0.05
4933421I07Rik	ENSMUSG00000030463	0.05	0	0	0	0	0	0.12	0	0.1	0.08	0.2	0.12
4933421O10Rik	ENSMUSG00000085037	2.36	1.63	2.14	2.13	2.12	2.03	1.61	1.37	1.15	1.63	1.62	1.57
4933423L19Rik	ENSMUSG00000108821	0	0	0	0	0	0	0	0	0	0	0	0
4933423P22Rik	ENSMUSG00000085471	0	0	0	0	0	0	0	0	0	0	0	0.09
4933424G06Rik	ENSMUSG00000102416	0.19	0	0	0	0.13	0.3	0	0	0.55	0	0	0
4933424H11Rik	ENSMUSG00000105527	0	0	0	0	0	0	0	0	0	0	0	0
4933424L21Rik	ENSMUSG00000085719	0	0	0	0	0	0	0	0	0	0	0	0
4933424M12Rik	ENSMUSG00000087289	0	0	0.07	0.15	0.07	0	0	0	0	0	0.08	0
4933424N20Rik	ENSMUSG00000106766	0.05	0	0.05	0.05	0	0	0	0.15	0.12	0.04	0	0.06
4933425D22Rik	ENSMUSG00000107164	0	0	0	0	0	0	0	0	0	0	0	0
4933425L06Rik	ENSMUSG00000021718	0	0	0.03	0	0.03	0	0	0	0	0	0	0
4933425M03Rik	ENSMUSG00000106508	0	0	0	0	0	0.05	0	0	0	0	0	0
4933426K07Rik	ENSMUSG00000086933	0.05	0	0	0	0.05	0	0	0.05	0	0	0	0.05
4933427D06Rik	ENSMUSG00000055403	0	0	0	0	0	0	0	0	0	0	0	0
4933427D14Rik	ENSMUSG00000020807	10.43	10.25	11.23	10.81	8.49	12.5	10.15	10.1	10.61	10.07	7.76	10.47
4933427E11Rik	ENSMUSG00000044276	0.06	0	0.24	0.26	0.25	0.14	0.28	0	0	0	0.07	0.28
4933427E13Rik	ENSMUSG00000033015	0	0	0	0	0	0	0	0	0	0	0	0
4933427G23Rik	ENSMUSG00000086697	0.31	0	0.15	0	0	0	0.03	0.03	0	0.03	0	0.18
4933427I04Rik	ENSMUSG00000073761	0	0	0	0.04	0	0	0	0	0	0	0	0
4933427I22Rik	ENSMUSG00000085928	0	0	0	0	0	0	0	0	0	0	0	0
4933427J07Rik	ENSMUSG00000087267	0	0	0	0	0.05	0	0	0	0	0	0	0
4933428C19Rik	ENSMUSG00000086355	0	0	0	0	0	0	0	0	0	0	0	0
4933428G20Rik	ENSMUSG00000047988	0	0	0	0	0	0	0	0	0	0	0	0
4933428M09Rik	ENSMUSG00000042525	0	0	0	0	0	0	0	0	0	0	0	0
4933428P19Rik	ENSMUSG00000105203	0	0.11	0.1	0	0	0	0.06	0.05	0	0.24	0.06	0
4933429H19Rik	ENSMUSG00000097786	0.19	0	0	0	0.2	0.08	0.09	0	0	0.2	0	0.17
4933430H06Rik	ENSMUSG00000107172	0	0	0	0	0	0	0	0	0	0	0	0
4933430H16Rik	ENSMUSG00000109106	0	0	0	0	0	0	0	0	0	0	0	0
4933430I17Rik	ENSMUSG00000058046	0.36	0.46	0.43	0.22	0.62	0.63	1.34	0.92	0.84	0.8	1.34	1.03
4933430L12Rik	ENSMUSG00000108523	0.12	0.19	0.06	0.13	0.25	0.07	0.07	0.06	0.15	0.22	0.15	0
4933430M04Rik	ENSMUSG00000086892	0	0	0	0	0	0	0	0	0	0	0	0
4933430N04Rik	ENSMUSG00000108848	0	0	0	0	0	0	0	0	0	0	0	0
4933431C10Rik	ENSMUSG00000108923	0	0	0	0	0	0	0	0	0	0	0	0
4933431E20Rik	ENSMUSG00000086968	0.01	0.05	0	0.03	0.05	0	0.03	0.03	0	0.02	0.04	0
4933431G14Rik	ENSMUSG00000108709	0	0	0	0	0	0	0	0	0	0	0	0
4933431K14Rik	ENSMUSG00000103715	1.58	2.49	1.85	3.18	3.91	2.36	2.41	3.12	2.26	2.52	2.88	3.33
4933431K23Rik	ENSMUSG00000086451	0	0	0.13	0	0	0	0	0	0	0.03	0	0
4933431M02Rik	ENSMUSG00000107496	0	0	0	0	0	0	0	0	0	0	0	0
4933432K03Rik	ENSMUSG00000108811	0	0	0	0	0	0	0	0	0	0	0	0
4933433F19Rik	ENSMUSG00000097044	0	0	0	0	0	0	0	0	0	0	0	0
4933433G15Rik	ENSMUSG00000097021	0.41	0.82	0.78	0.91	0.87	0.82	0.66	0.68	0.63	0.66	0.63	0.69
4933434E20Rik	ENSMUSG00000027942	114.4	117.96	106.5	107.43	106.69	120.33	114.31	105.71	115.49	102.43	109.25	110.13
4933434M16Rik	ENSMUSG00000020624	0	0	0	0	0	0	0	0	0	0	0	0
4933435F18Rik	ENSMUSG00000086978	0	0	0	0	0	0	0	0	0	0	0	0
4933435G04Rik	ENSMUSG00000108345	0	0	0	0	0	0	0	0	0	0	0	0
4933436E23Rik	ENSMUSG00000103844	0	0	0	0	0	0	0	0	0	0	0	0
4933436F18Rik	ENSMUSG00000104380	0	0	0	0	0	0	0	0	0	0	0	0
4933436H12Rik	ENSMUSG00000108924	0	0	0	0	0	0.06	0	0	0.29	0	0	0
4933436I01Rik	ENSMUSG00000025288	0	0	0	0	0	0	0	0	0	0	0	0
4933436I20Rik	ENSMUSG00000100580	0	0	0	0	0	0	0	0	0	0	0	0
4933437G19Rik	ENSMUSG00000104719	0	0.07	0.06	0	0	0	0	0.12	0	0	0	0
4933438A12Rik	ENSMUSG00000086160	0	0	0	0	0	0	0	0	0	0	0	0
4933438B17Rik	ENSMUSG00000105490	0	0	0	0	0	0	0	0	0	0	0	0
4933438K21Rik	ENSMUSG00000093617	0	0.04	0	0.09	0	0	0	0.13	0.16	0.08	0	0.05
4933439C10Rik	ENSMUSG00000072893	6.19	7.01	5.14	5.81	8.6	7.44	13.06	11.28	11.9	10.62	13.12	9.58
4933439J24Rik	ENSMUSG00000107322	0	0	0	0	0	0	0	0	0	0	0	0
4933439K11Rik	ENSMUSG00000085184	2.03	0.71	1.07	0.83	1.07	0.56	2.48	1.85	2.73	2.49	2.92	1.96
4933439N06Rik	ENSMUSG00000107830	0	0	0	0	0	0	0	0	0	0	0	0
4933440J02Rik	ENSMUSG00000097082	0	0	0	0	0	0	0	0	0	0	0	0
4933440M02Rik	ENSMUSG00000045928	0.05	0.08	0.07	0.13	0.08	0.1	0	0	0.05	0.02	0	0
4933440N22Rik	ENSMUSG00000042087	1.44	2.27	1.76	1.64	1.69	1.48	1.05	1.31	2.05	1.32	1.04	1.02
5031410I06Rik	ENSMUSG00000051940	0	0	0	0	0	0	0	0	0	0	0	0
5031414D18Rik	ENSMUSG00000034959	0.1	0.06	0.08	0.12	0.08	0.09	0.15	0.11	0.23	0.1	0.06	0.09
5031415H12Rik	ENSMUSG00000097282	0	0	0	0	0	0	0	0	0	0	0	0
5031425E22Rik	ENSMUSG00000073147	29.9	28.07	25.2	27.45	32.97	26.15	26.3	27.56	30.79	23.23	27.48	27.99
5031425F14Rik	ENSMUSG00000085129	0	0.04	0	0.04	0	0.04	0.12	0	0.08	0	0.04	0.04
5031434C07Rik	ENSMUSG00000044574	0	0	0	0	0	0	0	0	0	0	0	0
5031434O11Rik	ENSMUSG00000097885	4.04	5.63	4.25	5.41	4.45	4.27	4.63	4.27	5.74	3.71	4.42	4.12
5031439G07Rik	ENSMUSG00000036046	6.76	5.94	6.27	6.17	6.32	6.24	7.55	7.05	6.68	7.25	6.94	7.82
5033403F01Rik	ENSMUSG00000096932	0.31	0.22	0.1	0.29	0.38	0.42	0.61	0.26	0.46	0.48	0.19	0.31
5033403H07Rik	ENSMUSG00000106352	0	0	0	0	0	0	0	0	0	0	0	0
5033404E19Rik	ENSMUSG00000102185	0	0	0	0	0	0	0	0	0	0	0	0
5033417F24Rik	ENSMUSG00000097251	0.63	0.51	0.39	0.57	0.78	0.68	0.78	1.12	0.84	0.69	1.15	0.51
5033423K11Rik	ENSMUSG00000081618	0	0	0	0	0	0	0	0	0	0	0	0
5033426O07Rik	ENSMUSG00000097097	0	0	0	0	0	0	0	0	0	0	0	0
5033428I22Rik	ENSMUSG00000097910	0	0	0	0.01	0	0	0	0	0	0	0	0
5033430I15Rik	ENSMUSG00000038152	0.36	0.16	0.1	0.11	0.21	0.52	0	0.15	0.39	0	0.25	0.12
5330406M23Rik	ENSMUSG00000104030	0.8	0.39	0.37	0.48	0.24	0.8	0.43	0.24	0.88	0.37	0.16	0.71
5330411J11Rik	ENSMUSG00000087455	0	0	0	0	0	0	0	0.18	0	0	0	0
5330411O13Rik	ENSMUSG00000108603	0	0	0	0	0	0	0	0	0	0	0.06	0
5330413D20Rik	ENSMUSG00000109258	0	0	0	0	0	0	0	0	0	0	0	0
5330413P13Rik	ENSMUSG00000086822	0	0	0	0	0	0	0	0	0	0	0	0
5330416C01Rik	ENSMUSG00000054944	0.1	0.11	0	0.02	0.02	0.11	0.35	0.31	0.13	0.35	0.03	0.3
5330417C22Rik	ENSMUSG00000040412	0.04	0.04	0.08	0.01	0.05	0.15	0.19	0.27	0.4	0.67	0.29	0.25
5330417H12Rik	ENSMUSG00000049740	0	0	0	0	0	0	0	0	0	0.06	0	0
5330425B07Rik	ENSMUSG00000105729	0	0	0	0	0	0	0	0	0	0	0	0
5330426L24Rik	ENSMUSG00000105501	0.39	0.21	0.22	0.32	0.23	0.26	0.11	0.13	0.2	0.21	0.19	0.15
5330429C05Rik	ENSMUSG00000085896	0	0	0	0	0	0	0	0	0	0	0	0
5330434G04Rik	ENSMUSG00000087620	0	0	0	0	0	0	0.02	0	0	0	0	0
5330437M03Rik	ENSMUSG00000106855	0	0	0	0	0	0	0	0	0	0	0	0
5330438D12Rik	ENSMUSG00000052291	3.04	3.49	3.91	3.21	4.6	3.12	5.47	4.08	4.01	3.83	5.12	4.39
5330438I03Rik	ENSMUSG00000091393	0	0	0	0	0	0	0	0	0	0	0	0
5330439A09Rik	ENSMUSG00000089708	0	0	0	0	0	0	0	0	0	0	0	0
5330439B14Rik	ENSMUSG00000104234	0	0	0	0	0	0	0	0	0	0	0	0
5330439K02Rik	ENSMUSG00000097827	0.3	0.26	0.06	0.1	0.16	0.34	0.25	0.31	0.11	0.42	0.51	0.43
5430400D12Rik	ENSMUSG00000097699	0.13	0.27	0.21	0.19	0.09	0.1	0.2	0.26	0.26	0.31	0.2	0.4
5430401F13Rik	ENSMUSG00000094113	0	0	0	0	0	0	0	0	0	0	0	0
5430402E10Rik	ENSMUSG00000044121	0	0	0	0	0	0	0	0	0	0	0	0
5430402O13Rik	ENSMUSG00000085776	0.76	1.33	1.36	1.23	1.06	0.68	0.99	0.69	1.08	0.7	0.31	0.74
5430403G16Rik	ENSMUSG00000072763	5.96	5.39	5.16	6.77	6.01	6.54	8.89	5.95	5.87	7.28	8.18	7.75
5430405H02Rik	ENSMUSG00000085741	7.36	7.88	6.49	7.38	8.72	6.47	7.98	8.7	7.75	9.1	8.76	7.92
5430416N02Rik	ENSMUSG00000097772	25.57	23.44	23.89	28.75	25.44	27.3	31	34.44	27.7	32.12	31.5	32.17
5430416O09Rik	ENSMUSG00000028475	0	0	0	0	0	0	0	0	0	0.03	0	0
5430419D17Rik	ENSMUSG00000006204	0	0	0	0	0	0	0	0	0	0	0	0
5430420F09Rik	ENSMUSG00000102808	0.04	0	0.04	0	0	0.09	0.05	0	0.05	0.04	0	0.05
5430427M07Rik	ENSMUSG00000085004	0	0	0	0	0	0	0	0	0	0	0	0
5430427N15Rik	ENSMUSG00000104684	0.03	0	0	0	0	0	0	0	0	0	0	0
5430427O19Rik	ENSMUSG00000025058	0.04	0.02	0.04	0.04	0.08	0.08	0.06	0.04	0.05	0.1	0	0.15
5430433H01Rik	ENSMUSG00000104075	0	0	0	0	0	0	0	0.29	0	0	0	0
5430434F05Rik	ENSMUSG00000108780	0.49	0.12	0.33	0.24	0.3	0.62	0.18	0.1	0.37	0.12	0.16	0.21
5430434I15Rik	ENSMUSG00000106002	0	0	0	0	0	0	0	0	0	0	0	0
5530400C23Rik	ENSMUSG00000055594	0	0	0	0	0	0	0	0	0	0	0	0
5530400K19Rik	ENSMUSG00000102404	0	0	0	0	0	0	0	0	0	0	0	0
5530401A14Rik	ENSMUSG00000020703	0	0.02	0	0	0	0	0	0	0.07	0	0	0.02
5530601H04Rik	ENSMUSG00000087174	11.75	15.14	12.56	14.61	13.29	12.61	15.49	12.22	15.21	13.53	14.17	12.18
5730403I07Rik	ENSMUSG00000099170	0	0.18	0.07	0	0.11	0.08	0.04	0.18	0.04	0	0.04	0.08
5730405O15Rik	ENSMUSG00000087424	1.41	1.39	0.93	1.69	2.09	1.29	3.09	1.31	1.2	2.08	3.02	2.05
5730408A14Rik	ENSMUSG00000104343	0	0	0	0	0	0	0	0	0	0	0	0
5730409E04Rik	ENSMUSG00000073755	0	0	0.02	0.03	0	0	0.2	0.1	0.06	0.16	0.09	0.2
5730412P04Rik	ENSMUSG00000087553	0	0	0	0	0	0	0	0	0	0	0	0
5730416F02Rik	ENSMUSG00000081793	0	0	0	0	0	0	0	0	0	0	0	0
5730419F03Rik	ENSMUSG00000099364	0	0	0	0	0	0	0	0	0	0	0	0
5730420D15Rik	ENSMUSG00000097766	0	0	0	0	0	0	0	0	0	0	0	0
5730422E09Rik	ENSMUSG00000097191	0.28	0.24	0.04	0.18	0.7	0.51	0.82	0.91	0.31	0.2	0.54	0.29
5730435O14Rik	ENSMUSG00000091370	0	0	0	0	0	0	0	0	0.33	0.12	0	0
5730437C11Rik	ENSMUSG00000085121	0	0	0	0	0	0	0	0	0	0	0	0
5730455P16Rik	ENSMUSG00000057181	10.07	9.95	8.79	9.22	9.51	11.77	11.33	8.41	8.22	10.48	11.25	9.62
5730460C07Rik	ENSMUSG00000062046	0	0	0	0	0	0	0	0	0	0	0	0
5730480H06Rik	ENSMUSG00000029089	7.87	6.77	6.63	7.46	6.99	7.59	9.28	8.77	8.47	6.7	9.36	10.72
5730488B01Rik	ENSMUSG00000103995	0	0	0	0	0	0	0	0	0	0	0	0
5730507A11Rik	ENSMUSG00000107468	0.16	0.18	0.12	0.14	0.11	0.14	0.14	0.15	0.08	0.04	0	0.1
5730507C01Rik	ENSMUSG00000073197	0.37	0.27	0.24	0.07	0.51	0.07	0.15	0.15	0.08	0.23	0.15	0
5730508B09Rik	ENSMUSG00000050549	5.77	6.88	6	5.88	5.37	5.59	9.45	10.22	10.4	9.28	8.32	9.38
5730522E02Rik	ENSMUSG00000032985	0	0	0	0	0	0	0	0	0	0	0	0
5730559C18Rik	ENSMUSG00000041605	0	0	0	0	0	0	0	0	0	0	0.12	0
5730585A16Rik	ENSMUSG00000102297	0	0	0	0	0	0	0	0	0	0	0	0
5730596B20Rik	ENSMUSG00000056468	0	0	0	0	0.02	0	0	0	0	0	0	0
5830405F06Rik	ENSMUSG00000103586	4.18	3.1	3.83	3.02	3.83	3.86	3.66	2.57	2.97	2.83	3.67	2.29
5830411K02Rik	ENSMUSG00000105421	0	0	0.15	0.08	0	0	0	0.07	0	0	0	0
5830411N06Rik	ENSMUSG00000054672	0.03	0.21	0.06	0.1	0	0.05	0.25	0.17	0.13	0.2	0.06	0.09
5830415G21Rik	ENSMUSG00000102895	0	0	0	0	0.06	0	0	0	0	0	0	0
5830416I19Rik	ENSMUSG00000106219	0.13	0.03	0.08	0.21	0.25	0.27	0.12	0.05	0	0.05	0.06	0
5830417I10Rik	ENSMUSG00000078684	34.6	36.53	34.8	35.58	33.98	39.51	34.85	37.62	39.44	37.03	36.51	36.76
5830418P13Rik	ENSMUSG00000086236	0.43	0.22	0.24	0.11	0.17	0.27	0.11	0.18	0.32	0.24	0.04	0.15
5830432E09Rik	ENSMUSG00000097471	3.14	3.2	3.24	3.07	3.11	3.37	3.36	3.74	3.72	2.97	2.52	3.37
5830437K03Rik	ENSMUSG00000104579	0	0	0	0	0	0	0	0	0	0	0	0
5830444B04Rik	ENSMUSG00000084803	1.47	2.2	0.22	0.66	1.33	0.2	1.06	0.95	2.91	1.01	3.14	2.8
5830444F18Rik	ENSMUSG00000102744	2.46	2.03	1.44	1.53	1.8	1.89	1.61	2.04	2.39	1.46	1.41	1.8
5830454E08Rik	ENSMUSG00000052658	2.89	3.76	4.23	3.91	4.42	3.55	6.9	5.05	5.71	6.17	7.14	7
5830462I19Rik	ENSMUSG00000091102	0.06	0.02	0.02	0.02	0	0.05	0	0.04	0.03	0.02	0.05	0.1
5830468F06Rik	ENSMUSG00000098322	25.23	23.36	25.34	27.44	29.57	26.98	20.03	21.62	24.94	25.05	23.89	23.59
5830473C10Rik	ENSMUSG00000070690	0	0	0	0	0	0	0	0	0	0	0	0
5830487J09Rik	ENSMUSG00000104830	0.18	0.75	0.44	0.49	1.01	0.33	0.49	0.8	1.06	1.2	0.81	0.61
5930403N24Rik	ENSMUSG00000046463	0	0	0	0.04	0	0	0	0	0	0	0	0
5930409G06Rik	ENSMUSG00000103477	0	0	0	0	0	0	0	0	0	0	0	0
5930412G12Rik	ENSMUSG00000072591	0	0	0	0	0	0	0	0.1	0	0	0	0
5930420M18Rik	ENSMUSG00000107201	0.46	0.56	0.27	0.41	0.61	0.73	0.79	0.81	0.96	0.51	0.78	0.94
5930422O12Rik	ENSMUSG00000048544	0	0	0.09	0	0	0	0	0.09	0.11	0.16	0.11	0
5930430L01Rik	ENSMUSG00000106951	0.3	0.26	0.33	0.37	0.3	0.25	0.03	0.11	0	0	0.07	0.08
5930435M05Rik	ENSMUSG00000108861	0	0	0	0	0	0	0	0	0	0	0	0
6030400A10Rik	ENSMUSG00000105326	0.24	0.06	0.18	0.26	0.31	0.34	0.28	0.54	1.04	0.16	0.14	0.35
6030407O03Rik	ENSMUSG00000100301	0	0	0	0	0	0	0	0	0	0	0	0
6030408B16Rik	ENSMUSG00000075408	0.06	0.13	0.06	0.07	0	0.21	0.15	0.13	0	0.06	0	0.07
6030419C18Rik	ENSMUSG00000066607	0	0	0	0	0	0	0	0	0	0	0	0
6030442E23Rik	ENSMUSG00000100664	0	0	0	0	0	0	0	0	0	0	0	0
6030442K20Rik	ENSMUSG00000097760	1.26	1.15	0.83	1.41	1.57	0.84	0.77	0.84	1.09	0.67	1.76	0.89
6030443J06Rik	ENSMUSG00000097207	1.03	1.06	0.78	1.1	1.25	1.26	1.59	1.35	1.12	1.36	1.35	1.6
6030445D17Rik	ENSMUSG00000066178	0.12	0.09	0.12	0.05	0.13	0	0.1	0.08	0.1	0.19	0.15	0.1
6030452D12Rik	ENSMUSG00000054069	0	0	0	0	0	0	0	0	0	0	0	0
6030458C11Rik	ENSMUSG00000022195	19.21	20.45	18.46	19.1	19.29	18.8	21.06	20.51	20.58	20.62	21.5	20.64
6030460B20Rik	ENSMUSG00000103822	0	0.59	0.14	0.31	0.07	0	0.16	0	0.34	0.19	0.08	0.16
6030468B19Rik	ENSMUSG00000025573	0	0	0	0	0	0	0	0	0	0	0	0
6030469F06Rik	ENSMUSG00000095953	0	0	0	0	0	0	0	0	0	0	0	0
6030471H07Rik	ENSMUSG00000085217	0	0	0	0	0	0	0	0	0	0	0	0
6030498E09Rik	ENSMUSG00000051361	0	0	0	0	0	0	0	0	0	0	0	0
6230400D17Rik	ENSMUSG00000097577	2.55	1.51	2.1	1.93	2.57	1.83	1.39	1.35	1.2	2.26	1.49	1.73
6330403K07Rik	ENSMUSG00000018451	0.14	0.05	0.05	0.21	0.1	0.16	0.22	0.15	0.18	0.44	0.06	0.28
6330403L08Rik	ENSMUSG00000075585	0	0	0	0	0	0	0	0	0.03	0.05	0	0
6330403N20Rik	ENSMUSG00000097912	0.24	0.58	0.42	0.34	0.38	0.69	0.35	0.49	0.46	0.5	0.29	0.65
6330408A02Rik	ENSMUSG00000070814	3.8	4.28	3.61	3.89	3.83	3.54	5.27	3.96	4.37	5.46	4.95	4.55
6330409D20Rik	ENSMUSG00000009551	0	0.11	0.1	0	0	0	0	0	0.08	0	0	0
6330410L21Rik	ENSMUSG00000105960	0	0	0	0	0	0	0	0	0	0	0	0
6330415B21Rik	ENSMUSG00000108077	0	0	0	0	0	0	0	0	0	0	0	0
6330418K02Rik	ENSMUSG00000085227	5.99	6.16	5.99	6	5.79	4.69	5.36	5.3	5.92	5.59	5.77	7.13
6330419E04Rik	ENSMUSG00000107414	0	0	0	0	0	0	0	0	0	0	0	0
6330549D23Rik	ENSMUSG00000045327	0.51	1	0.62	0.32	0.87	0.53	1.56	0.45	0.6	1.21	1.61	0.35
6330562C20Rik	ENSMUSG00000093424	0.71	0.5	0.38	0	0.1	0.56	0	0.93	1.44	0.47	1.05	0.23
6430500D05Rik	ENSMUSG00000105481	0.06	0.13	0	0	0	0	0	0.12	0	0	0	0.07
6430503K07Rik	ENSMUSG00000053545	0	0	0	0	0	0	0	0	0	0	0	0
6430511E19Rik	ENSMUSG00000102555	3.64	3.75	2.51	3.64	3.87	2.24	2.54	2.27	2.28	1.95	2.87	2.81
6430531B16Rik	ENSMUSG00000073795	0	0	0	0	0	0	0	0	0	0	0	0
6430548M08Rik	ENSMUSG00000031824	0.33	0.24	0.85	0.58	0.41	0.3	1.1	0.93	0.85	1.25	1.43	1.47
6430550D23Rik	ENSMUSG00000074646	0.42	0.63	0.45	0.48	1.58	0.83	0.76	0.68	0.99	0.77	1.31	0.96
6430562O15Rik	ENSMUSG00000097828	0	0	0	0.02	0	0	0	0	0	0	0	0.03
6430571L13Rik	ENSMUSG00000037977	0.16	0.2	0.13	0.06	0.11	0.12	0.28	0.33	0.22	0.25	0.43	0.32
6430573F11Rik	ENSMUSG00000039620	0	0	0	0	0	0	0	0	0	0	0	0
6430573P05Rik	ENSMUSG00000102545	0.06	0.14	0.46	0	0.16	0.13	0.15	0.13	0.16	0.49	0	0.47
6430584L05Rik	ENSMUSG00000108228	0	0	0	0	0	0	0	0	0	0	0	0
6430590A07Rik	ENSMUSG00000097583	4.54	4.33	2.04	4.16	4	2.35	4.22	4.17	4.03	3.1	2.93	3.76
6430628N08Rik	ENSMUSG00000034185	0	0	0	0	0	0	0	0	0	0	0	0
6430710C18Rik	ENSMUSG00000085427	0	0	0	0	0	0	0	0	0	0	0	0
6530401F13Rik	ENSMUSG00000091947	0	0	0	0	0	0	0	0	0	0	0	0
6530402F18Rik	ENSMUSG00000079499	4.81	6.8	5.63	6.05	5.66	5.52	10.2	10.76	11.35	10.35	9.2	11.74
6530403H02Rik	ENSMUSG00000098097	0	0	0	0	0	0	0	0	0	0	0	0
6530409C15Rik	ENSMUSG00000043340	0	0.05	0.04	0	0	0	0	0	0	0	0.2	0.14
6530411M01Rik	ENSMUSG00000097049	0	0	0	0	0	0	0	0	0	0	0	0
6530437J22Rik	ENSMUSG00000109111	0.39	0	0	0	0.3	0.11	0	0	0.49	0.09	0	0
6720427I07Rik	ENSMUSG00000097375	3.07	3.02	2.48	2.3	3.41	2.15	3.87	3.95	4.27	4.35	3.86	3.67
6720464F23Rik	ENSMUSG00000103432	0.12	0.08	0.02	0.11	0.04	0.05	0.12	0.08	0.1	0.05	0.07	0.09
6720469O03Rik	ENSMUSG00000108507	0	0	0.06	0	0	0	0	0	0	0	0	0
6720475M21Rik	ENSMUSG00000107009	0.08	0	0.05	0	0	0.17	0.12	0	0.25	0.05	0.03	0.09
6720482G16Rik	ENSMUSG00000106553	0.18	0.26	0.06	0.2	0.31	0.41	0.49	0.12	0.15	0.28	0.29	0.36
6720483E21Rik	ENSMUSG00000097934	0.06	0	0.06	0	0	0.07	0	0.07	0.24	0.12	0.23	0.23
6720489N17Rik	ENSMUSG00000072066	1.2	0.82	1.17	1.85	1.72	0.9	1.97	1.41	1.41	2.46	1.68	0.99
6820402A03Rik	ENSMUSG00000103706	0.42	0.28	0.39	0.2	0.35	0.12	0.34	0.51	0.46	0.22	0.16	0.31
6820408C15Rik	ENSMUSG00000032680	0	0	0	0	0	0	0.16	0	0.17	0	0.06	0.06
6820431F20Rik	ENSMUSG00000071796	176.89	190.25	167.78	193.25	182.55	184.86	186.53	196.53	205.96	186.67	204.88	182.2
7330404K18Rik	ENSMUSG00000084942	0	0	0	0	0	0	0	0	0	0	0	0
7330423F06Rik	ENSMUSG00000105870	0	0	0	0.99	1.24	1.02	1.39	0.3	0.37	0.55	0.36	0.71
7420426K07Rik	ENSMUSG00000074123	0	0	0	0	0	0	0	0	0	0	0	0
7420461P10Rik	ENSMUSG00000091060	0	0	0.14	0	0	0	0.17	0	0	0	0	0.17
7530416G11Rik	ENSMUSG00000096607	0	0	0	0	0	0	0	0	0	0	0	0
7530428D23Rik	ENSMUSG00000103441	0	0	0.14	0	0	0	0	0	0	0	0	0
7630403G23Rik	ENSMUSG00000098758	0	0	0	0	0	0	0	0	0	0	0	0
8030411F24Rik	ENSMUSG00000027444	0	0	0	0	0	0	0	0	0	0	0	0
8030423F21Rik	ENSMUSG00000052295	0	0	0	0	0	0	0	0.02	0	0	0	0
8030423J24Rik	ENSMUSG00000021600	0	0	0	0	0	0	0	0	0	0	0	0
8030442B05Rik	ENSMUSG00000102674	0	0	0.07	0	0	0	0	0.07	0	0	0	0
8030443G20Rik	ENSMUSG00000086483	0	0	0	0	0	0	0	0	0	0	0	0
8030445P17Rik	ENSMUSG00000103563	0	0	0	0	0	0	0	0	0	0	0	0
8030451A03Rik	ENSMUSG00000073821	0	0	0	0	0.03	0	0	0	0	0	0	0
8030453O22Rik	ENSMUSG00000085058	0.23	0	0	0	0	0	0	0	0	0	0	0
8030462N17Rik	ENSMUSG00000047466	19.34	19.27	17.54	20.61	19.05	17.5	22.15	22.6	22.94	20.83	21.07	21.56
8030474K03Rik	ENSMUSG00000046774	0	0.09	0.14	0.16	0.09	0.16	0	0	0	0	0	0
8030487O14Rik	ENSMUSG00000105136	0	0	0	0	0	0	0	0	0	0	0	0
8430408G22Rik	ENSMUSG00000048489	0	0	0	0	0	0	0	0	0	0	0	0
8430419K02Rik	ENSMUSG00000085743	0	0	0	0	0	0	0	0	0	0	0	0
8430422M14Rik	ENSMUSG00000105095	3.52	4.93	2.7	3.32	4.7	2.48	4.65	4.32	6.57	3.07	5.14	4.61
8430423G03Rik	ENSMUSG00000079069	0	0	0	0	0	0	0	0	0	0	0	0
8430429K09Rik	ENSMUSG00000034587	3.52	5.84	4.08	4.14	3.91	3.55	5.55	3.39	2.95	4.48	3.32	2.9
8430432A02Rik	ENSMUSG00000041878	0.06	0.31	0.23	0.32	0.66	0.2	0.47	0.47	0.07	0.58	0.49	0.41
8430436N08Rik	ENSMUSG00000086070	0	0	0	0	0.07	0	0	0	0	0	0	0
8430437L04Rik	ENSMUSG00000085252	0	0	0	0	0	0	0	0	0	0	0	0
9030204H09Rik	ENSMUSG00000086449	0	0	0	0	0	0	0	0	0	0	0	0
9030407P20Rik	ENSMUSG00000097343	1.36	2.92	1.75	1.8	2.63	1.65	2.48	1.49	1.18	1.55	1.93	1.5
9030612E09Rik	ENSMUSG00000045008	0	0	0	0	0	0	0	0	0	0.03	0	0
9030616G12Rik	ENSMUSG00000097691	0	0	0	0	0	0	0	0	0	0	0	0
9030617O03Rik	ENSMUSG00000021185	11.33	10.4	9.45	9.58	9.5	10.69	7.9	8.54	7.18	8.35	8.35	11.11
9030619P08Rik	ENSMUSG00000053168	0	0	0	0	0	0	0	0	0	0	0	0
9030622O22Rik	ENSMUSG00000086141	0	0	0	0	0	0	0	0	0	0	0	0
9030624G23Rik	ENSMUSG00000073158	0	0.51	0.23	0.21	0.5	1.03	0.82	0.45	0.32	0.55	0.27	1.32
9030624J02Rik	ENSMUSG00000030982	42.4	48.47	42.6	38.11	42.66	49.71	46.11	44.91	45.25	48.87	46.58	48.95
9130008F23Rik	ENSMUSG00000054951	0	0	0	0	0	0	0.04	0	0	0.06	0	0
9130011E15Rik	ENSMUSG00000039901	8.56	9.29	8.6	8.55	8.17	8.97	11.4	10.59	10.18	10.46	9.85	11
9130015G15Rik	ENSMUSG00000108950	0	0	0	0	0	0	0	0	0	0	0	0
9130015L21Rik	ENSMUSG00000086653	0	0	0	0	0	0	0	0	0	0	0	0
9130017K11Rik	ENSMUSG00000055134	0	0	0	0	0	0	0	0	0	0	0	0
9130019O22Rik	ENSMUSG00000030823	4.37	4.06	3.04	3.71	4.81	4.86	6.35	5.15	5.32	6.81	6.83	6.49
9130019P16Rik	ENSMUSG00000073067	0	0	0	0	0	0	0	0	0	0	0	0
9130023H24Rik	ENSMUSG00000062944	3.12	2.64	2.56	2.49	2.89	2.69	4.36	3.2	2.76	4.32	4.6	2.86
9130024F11Rik	ENSMUSG00000087022	0	0	0	0	0	0	0	0	0	0	0	0
9130204K15Rik	ENSMUSG00000086474	0.11	0	1.26	0	0	0	0	0	0	0	0	0
9130204L05Rik	ENSMUSG00000091175	0	0	0	0	0	0	0	0	0	0	0	0
9130208D14Rik	ENSMUSG00000086513	9.98	12.06	12.56	13.62	13.11	13.29	15.67	12.59	14.68	12.76	12.99	11.68
9130213A22Rik	ENSMUSG00000097386	0	0	0	0	0	0	0	0	0	0	0	0
9130221F21Rik	ENSMUSG00000108356	0	0	0	0	0	0	0	0	0	0	0	0
9130221H12Rik	ENSMUSG00000090330	25.4	23.83	23.63	24.95	21.85	24.72	21.9	24.31	23.99	21.13	22.98	22.14
9130227L01Rik	ENSMUSG00000099950	0	0	0	0	0	0	0	0	0	0	0	0
9130230L23Rik	ENSMUSG00000054598	0	0	0	0	0	0.04	0	0	0	0	0	0
9130230N09Rik	ENSMUSG00000092626	1.95	1.35	2.75	2.68	2.39	3.28	1.21	0.93	2.01	1.9	2.36	1.63
9130401M01Rik	ENSMUSG00000101892	16.72	21.14	21.61	18.56	16.63	18.88	40.58	40.81	37.03	38.09	41.48	37.55
9130409I23Rik	ENSMUSG00000038768	0	0	0	0	0	0	0	0	0	0	0	0
9130409J20Rik	ENSMUSG00000085683	0	0	0	0	0	0	0	0	0	0	0	0
9130410C08Rik	ENSMUSG00000085323	0	0	0	0	0	0	0	0	0	0	0	0
9130604C24Rik	ENSMUSG00000105851	0.31	0.25	0.38	0.85	0.16	0.7	2.78	2.57	1.83	2.11	2.32	1.64
9230009I02Rik	ENSMUSG00000072982	0	0	0	0	0	0	0	0	0	0	0	0
9230019H11Rik	ENSMUSG00000071434	0	0	0	0	0	0	0	0	0	0	0	0
9230020A06Rik	ENSMUSG00000072753	0	0	0	0	0	0	0	0	0	0	0	0
9230102O04Rik	ENSMUSG00000079602	0	0	0	0	0	0.34	0	0	0	0	0	0
9230104L09Rik	ENSMUSG00000027446	0	0	0	0	0	0	0	0	0	0	0	0
9230104M06Rik	ENSMUSG00000097100	0.32	0.15	0.11	0.08	0.15	0.04	0.04	0.47	0.18	0.16	0.13	0.13
9230105E05Rik	ENSMUSG00000090191	0	0	0	0	0	0	0	0	0	0	0	0
9230106D20Rik	ENSMUSG00000042940	0	0	0	0	0	0	0	0	0	0	0	0
9230109A22Rik	ENSMUSG00000051237	0	0	0	0	0	0	0	0	0	0	0	0
9230110C19Rik	ENSMUSG00000053070	0.27	0.14	0	0.15	0.42	0.15	0.31	0.05	0.28	0.16	0.11	0.11
9230110F15Rik	ENSMUSG00000047980	0	0	0	0	0	0	0	0	0	0	0	0
9230111E07Rik	ENSMUSG00000087624	6.68	7.74	5.12	7.24	7.63	7.44	5.36	5.31	6.44	5.98	5.55	6.64
9230112D13Rik	ENSMUSG00000021797	0	0	0	0	0	0	0	0	0	0	0	0
9230112E08Rik	ENSMUSG00000070461	5.14	4.55	3.67	4.68	5.3	6.18	7.81	6.47	6.26	6.22	7.18	6.55
9230113P08Rik	ENSMUSG00000078934	0	0	0	0	0	0	0	0	0	0	0	0
9230114J08Rik	ENSMUSG00000105385	0	0	0	0	0	0	0	0	0	0	0	0
9230114K14Rik	ENSMUSG00000097145	0.73	0.67	0.76	0.69	0.34	0.98	0.93	1.18	0.83	1.49	1.6	1.11
9230116N13Rik	ENSMUSG00000097403	1.43	1.36	0.97	1.28	1.11	0.89	1.85	1.48	1.85	1.88	1.37	2.13
9230117E06Rik	ENSMUSG00000089874	0	0	0	0	0	0	0	0	0	0	0	0
9330020H09Rik	ENSMUSG00000091050	1.43	2.23	2.21	1.49	2	1.01	2.14	2.49	2.54	3.26	2.84	2.55
9330102E08Rik	ENSMUSG00000107879	0.04	0	0	0.02	0	0	0.02	0	0.04	0.02	0	0
9330104G04Rik	ENSMUSG00000097842	0	0.03	0.1	0.03	0	0	0.41	0.29	0.33	0.07	0.19	0.26
9330111N05Rik	ENSMUSG00000097098	0	0	0	0	0	0	0	0	0	0	0	0
9330118I20Rik	ENSMUSG00000108242	0	0	0	0	0	0	0	0	0	0	0	0
9330121J05Rik	ENSMUSG00000103502	0	0	0	0	0	0	0	0	0	0	0	0
9330132A10Rik	ENSMUSG00000043498	0	0	0	0	0	0	0	0	0	0	0	0
9330136K24Rik	ENSMUSG00000097781	0	0	0	0.03	0	0.03	0.07	0.11	0.07	0.03	0.03	0.03
9330151L19Rik	ENSMUSG00000097061	6.2	6.63	5.51	6.38	5.52	6.46	8.6	7.87	8.4	8.23	7.11	8.53
9330154J02Rik	ENSMUSG00000056031	0	0	0	0	0	0	0	0	0	0	0	0
9330154K18Rik	ENSMUSG00000047807	0	0.04	0.03	0	0	0	0	0	0	0	0	0.04
9330158H04Rik	ENSMUSG00000073154	0	0	0	0	0	0	0	0	0	0	0	0
9330159F19Rik	ENSMUSG00000004360	0	0.01	0	0	0	0	0	0	0	0.01	0	0
9330159M07Rik	ENSMUSG00000097177	0.29	0.09	0.07	0.33	0.2	0.26	0.18	0.07	0.2	0.11	0.33	0.16
9330160F10Rik	ENSMUSG00000072809	0.88	0.94	0.6	0.87	1.18	0.72	0.82	1	0.94	0.58	1.06	0.48
9330161L09Rik	ENSMUSG00000055271	1.02	1.17	0.87	0.65	0.76	0.67	0.85	0.15	0.37	0.67	0.62	1.13
9330162012Rik	ENSMUSG00000086448	0.11	0.08	0.04	0.14	0.04	0.1	0.02	0.04	0.02	0.05	0.09	0
9330162B11Rik	ENSMUSG00000103577	0	0	0	0	0	0	0	0	0	0	0	0
9330162G02Rik	ENSMUSG00000109536	0.05	0.06	0.04	0.03	0.05	0.07	0.07	0.1	0.1	0.07	0.1	0.12
9330171B17Rik	ENSMUSG00000039133	0	0	0	0	0	0	0	0	0	0	0	0
9330175E14Rik	ENSMUSG00000097194	23.73	23.36	24.57	26.36	27.83	25.63	38.05	33.54	36.05	32.38	34.92	35.48
9330175M20Rik	ENSMUSG00000101799	0	0	0	0	0	0	0	0	0	0	0	0
9330178D15Rik	ENSMUSG00000104553	0	0	0	0	0	0	0	0	0	0	0	0
9330179D12Rik	ENSMUSG00000097166	1.1	1.03	1.35	1.4	1.57	1.85	1.13	0.99	0.99	1	1.06	1.45
9330182L06Rik	ENSMUSG00000056004	0.02	0	0	0.04	0	0	0.03	0.04	0.06	0.04	0.03	0.08
9330182O14Rik	ENSMUSG00000094112	0	0	0	0	0	0	0	0	0	0	0	0
9330185C12Rik	ENSMUSG00000097648	0	0	0	0	0	0	0	0	0	0	0	0
9330198N18Rik	ENSMUSG00000086405	0.69	0.68	0.46	0.64	1.14	0.92	0.54	0.7	0.29	0.63	0.49	0.41
9430002A10Rik	ENSMUSG00000062704	0.51	1.28	1.2	0.95	0.89	0.98	1.4	0.87	1.07	1.1	1.66	0.61
9430007A20Rik	ENSMUSG00000028593	0	0	0	0	0	0	0	0	0	0	0	0
9430007M09Rik	ENSMUSG00000106913	0	0	0	0	0	0	0	0	0	0	0	0
9430015G10Rik	ENSMUSG00000059939	21.62	23.65	21.66	23.05	21.97	23.59	37.22	39.79	40.29	36.3	37.07	39.49
9430016H08Rik	ENSMUSG00000025971	5.4	5.29	5.53	5.64	5.28	5.65	6.09	5.74	4.55	5.45	5.69	5.7
9430018G01Rik	ENSMUSG00000107709	0	0	0	0	0	0	0	0	0	0	0	0.07
9430020K01Rik	ENSMUSG00000033960	0.04	0.01	0.01	0	0.02	0	0.04	0.03	0.04	0.02	0.05	0.01
9430021M05Rik	ENSMUSG00000054457	0	0	0	0	0	0	0	0	0	0	0	0
9430024E24Rik	ENSMUSG00000085463	0	0	0.11	0	0	0	0	0	0	0	0	0
9430025C20Rik	ENSMUSG00000055216	0	0.1	0.03	0.11	0	0.15	0.12	0.17	0.17	0.15	0.24	0.16
9430034N14Rik	ENSMUSG00000102964	0.89	1.25	0.58	1.22	1	0.77	1.17	0.96	1.26	0.75	0.75	0.97
9430037G07Rik	ENSMUSG00000097073	0.09	0.03	0	0.07	0	0.06	0.04	0.1	0.09	0.03	0.12	0.07
9430037O13Rik	ENSMUSG00000102246	0	0	0	0	0	0	0	0	0.09	0	0	0
9430038I01Rik	ENSMUSG00000040139	5.85	5.96	6.44	5.55	6.89	6.89	10.56	8.51	11.15	8.79	10.36	10.75
9430041J12Rik	ENSMUSG00000086155	0	0	0	0	0	0	0	0	0	0	0	0
9430053O09Rik	ENSMUSG00000102344	0.03	0	0	0	0	0	0	0	0	0	0	0
9430060I03Rik	ENSMUSG00000100632	0.75	0.45	1	0.28	0.26	0.72	0.34	0.38	0.42	0.27	0.2	0.7
9430062P05Rik	ENSMUSG00000104263	0	0.02	0	0	0.02	0.05	0	0.08	0	0	0	0
9430064I24Rik	ENSMUSG00000108402	0	0	0	0	0	0	0.03	0.03	0	0	0	0
9430065F17Rik	ENSMUSG00000097360	0.6	0.65	1.26	0.75	0.83	0.61	1.96	0.95	1.22	1.98	0.73	0.64
9430069I07Rik	ENSMUSG00000094447	0	0	0	0	0	0	0	0	0	0	0	0
9430073C21Rik	ENSMUSG00000085479	0	0	0	0	0	0	0	0	0	0	0	0
9430076C15Rik	ENSMUSG00000053007	0.02	0	0.01	0	0	0.05	0.01	0.09	0	0.03	0	0.01
9430083B18Rik	ENSMUSG00000102701	0	0	0	0	0	0	0	0	0	0	0	0
9430087B13Rik	ENSMUSG00000104971	0	0	0	0	0	0	0	0	0	0	0	0
9430087J23Rik	ENSMUSG00000103522	0.13	0	0.06	0.21	0.13	0.43	0	0.32	0.24	0	0.08	0.07
9430091E24Rik	ENSMUSG00000084808	3.91	5.49	4.28	3.41	6.02	5.44	3.03	3.12	3.02	2.25	3.29	2.91
9430092D12Rik	ENSMUSG00000102205	0	0	0	0	0	0	0	0	0	0	0	0
9430093N23Rik	ENSMUSG00000085369	0	0	0	0	0	0	0	0	0	0	0	0
9430097D07Rik	ENSMUSG00000075405	0	0	0	0	0	0	0	0	0	0	0	0
9430098F02Rik	ENSMUSG00000097605	0.02	0.1	0.05	0.03	0.1	0.03	0.05	0.02	0.06	0.02	0.08	0.08
9530002B09Rik	ENSMUSG00000023263	0	0	0	0	0	0	0	0	0	0	0	0
9530003J23Rik	ENSMUSG00000020177	0	0	0	0	0	0	0	0	0	0	0	0
9530003O04Rik	ENSMUSG00000102267	0	0	0	0	0	0	0	0	0	0	0	0
9530013L04Rik	ENSMUSG00000107780	0	0	0	0	0	0	0	0	0	0	0	0
9530018H14Rik	ENSMUSG00000102373	0	0	0	0	0	0	0	0	0	0	0	0
9530022L04Rik	ENSMUSG00000102369	0.29	0.92	1.14	0	0.3	0	0.34	0.29	0.36	0.26	0	0.34
9530026F06Rik	ENSMUSG00000085447	0	0	0	0	0	0	0	0	0	0	0	0
9530026P05Rik	ENSMUSG00000097462	0	0	0	0	0	0	0	0	0.03	0	0	0.03
9530027J09Rik	ENSMUSG00000097197	0.08	0.04	0.29	0.28	0.22	0.43	0.25	0.55	0.37	0.12	0.2	0.1
9530034A14Rik	ENSMUSG00000105619	0	0	0	0	0	0	0	0	0	0	0	0
9530034E10Rik	ENSMUSG00000086554	0	0	0	0	0	0	0	0	0	0	0	0
9530036M11Rik	ENSMUSG00000087670	0.21	0	0.11	0.04	0.07	0.32	0	0.11	0	0.03	0.09	0.08
9530036O11Rik	ENSMUSG00000097726	0	0	0	0	0	0	0	0	0	0	0	0
9530046B11Rik	ENSMUSG00000086047	0	0	0.06	0	0	0	0	0	0	0	0.08	0
9530051G07Rik	ENSMUSG00000085982	0	0	0	0	0	0	0	0	0	0	0	0
9530052C20Rik	ENSMUSG00000097858	0.47	0.67	0.57	0.29	0.65	0.36	0.43	0.42	0.85	0.33	0.06	0.12
9530052E02Rik	ENSMUSG00000096938	0	0	0.08	0	0	0	0	0	0	0.04	0	0.09
9530053A07Rik	ENSMUSG00000078776	0	0.02	0	0	0	0	0	0.02	0	0	0	0.03
9530056K15Rik	ENSMUSG00000045345	0.03	0	0.03	0.03	0.06	0	0.21	0.09	0.09	0.03	0.11	0.18
9530059O14Rik	ENSMUSG00000097736	0	0	0	0	0	0	0	0	0	0	0	0
9530062K07Rik	ENSMUSG00000108030	0.38	0.91	0.28	0.53	0.59	0.97	1.11	0.87	0.71	0.78	1.26	1.01
9530068E07Rik	ENSMUSG00000036275	43.37	43.81	44.19	43.44	41.91	44.9	55.47	56.52	55.73	55.38	55.04	55.12
9530077C05Rik	ENSMUSG00000036411	0.1	0.03	0.06	0.04	0.07	0	0.08	0.2	0.29	0.12	0.24	0
9530078K11Rik	ENSMUSG00000109268	0.44	0.58	0.54	0.61	0	0.5	0.51	0	0.14	0.1	0.53	0
9530080O11Rik	ENSMUSG00000044125	0	0.24	0.05	0.05	0	0.06	0.06	0.2	0.18	0.1	0	0.11
9530082P21Rik	ENSMUSG00000097006	0.31	0.4	0.17	0.41	0.57	0.61	0.44	0.24	0.16	0.28	0.25	0.26
9530085L11Rik	ENSMUSG00000107742	1.42	1.91	1.06	1.03	1.55	1.32	2.09	2.19	2.66	1.79	1.92	2.32
9530085P06Rik	ENSMUSG00000098109	0	0	0	0	0	0	0	0	0	0	0	0
9530086O07Rik	ENSMUSG00000108076	0	0	0	0	0	0	0	0	0	0	0	0
9530097N15Rik	ENSMUSG00000106371	0.07	0	0	0.15	0	0.16	0.08	0.07	0.17	0.06	0.16	0.32
9630001P10Rik	ENSMUSG00000097825	0	0	0	0.03	0.02	0	0	0	0	0	0.03	0
9630010A21Rik	ENSMUSG00000103867	0.13	0	0	0.03	0.05	0.06	0.09	0	0.03	0	0	0
9630013D21Rik	ENSMUSG00000059027	0.34	0.12	0.19	0.08	0.34	0.09	0.22	0	0.3	0.17	0.2	0.22
9630013K17Rik	ENSMUSG00000086359	0.27	0.14	0.07	0.15	0.42	0.15	0	0	0	0	0	0
9630028B13Rik	ENSMUSG00000051295	0	0	0	0	0	0	0	0	0.03	0	0	0
9630028H03Rik	ENSMUSG00000085631	0	0	0	0	0	0	0	0	0	0	0	0
9630041A04Rik	ENSMUSG00000057710	0	0	0	0	0	0	0	0	0	0	0	0
[truncated: 46,796 more rows]
