# Supplementary material for: WNK1-dependent water influx is required for CD4+ T cell activation and T cell-dependent antibody responses
Source: Nat Commun. 2025 Feb 21;16:1857. doi: 10.1038/s41467-025-56778-x (PMC11845700; doi:10.1038/s41467-025-56778-x)
Supplement: Supplementary file 6 — Source Data [file 41467_2025_56778_MOESM6_ESM.xlsx]

## Sheet: Fig 1
Figure 1b																																				Figure 1e			Figure 1f			Figure 1g			Figure 1h
time (day)	Wnk1fl/+ RCM + TCRa-/-																		Wnk1fl/- RCM + TCRa-/-																	Wnk1+/- RCE	Wnk1-/- RCE		Wnk1+/- RCE	Wnk1-/- RCE		Wnk1+/- RCE	Wnk1-/- RCE		Tissue	Wnk1+/- RCE
-7	10	2	0	0	3	1	0	0	1	1	1	1	0	0	0	0	0	1	0	1	10	5	14	1	2	1	1	2	1	0	1	2	1	0		42.4	24.1		2.96	1.78		0.541	0.0513		spleen	3.44	3.03	2.81	1.44
0	3	1	1	0	1	1	0	1	0	0	1	0		3	2	2	2	2	0	1		3	5	1	1	1	0	1	4	3	2	4	3	2		35.9	21.4		3.41	1.76		0.42	0.0476		mLN	0.87	0.88	0.99	0.61
3	2	1	1	0	1	1	0	1	1	1	1	0		3	2	2	3	2	1	1		3	5	1	1	27	1	1	5	6	3	4	4	3		61	24.9		3.1	1.84		0.437	0.0433		blood	1.31	1.15	1.2	0.83
7	11	11	11	11	8	148	5	1	9	4	1	7		4	58	3	4	2	11	9		11	9	1	2	25	0	1	8	7	2	5	5	4		53.9	25.7		3.66	1.86		0.881	0.0625
14	6	9	6	1	3	1037	44	1	103		53	11		74	441	76	4	28	1	1		3	7	2	3	20	4	2	13	4	2	5	5	29		41.3	20.7		2.96	1.93		0.506	0.0645
21						997	30	6	145		75	10		241	380	110	13	186						10	8	10	8	8	9	5	2	3	4	37		49.3	27.4		3.49	1.7		0.434
28						497	13	0	158		105	1		376	175	110	19	438							1	15	4	1	6		5	2	4	22		50.4	20.2		3.22	1.72
																																							3.41	1.71
[truncated: 8 more columns]

## Sheet: Fig 2
Figure 2b													Figure 2d														Figure 2f																			Figure 2h
OVA323-229 (uM)	Wnk1+/-RCE/OTII					Wnk1+/-/RCE/OTII							Time (days)	Wnk1+/-RCE					Wnk1-/-RCE								Time (days)	Wnk1+/-/RCE								Wnk1D368A/-/RCE									Time	Vehicle only
0	0	0	0	0	0	0	0	0	0	0			0	0	0	0	0	0	0	0	0	0	0				0	0	0	0	0	0	0				0	0	0	0	0	0	0		0	0	0	0	0
0.05	15.8	12.2	18.3	15.7	13.4	11.8	9.04	10.1	11.4	12.7			1	0	0	0	0	0		0	0	0	0				1	0	0	0	0	0				0	0	0		0	0	0			1	0	0	0	0
0.1	25.9	19.8	21.6	21.1	21.5	14.7	11.3	15.5	19.1	14.5			2	18.3	27.7	18.2	19.5	10.5	0	0	0	0	0				2	54.9	38.8	56.1	34	43.5	22.3					0	0	0	0	0	0		2	18	12.6	21	20.7
0.5	48.6	39.8	39.1	38.2	35.6	20	13.5	20.1	21	19.1			3	51.1	60.7	50.6	52.9	43.3	11.6	21.9	24.6	18.5	19.4				3	52.8	66.6	76.6	63	72.4	54.8			18.1	11.7		18.4	22.5	14.3	12.3	14		3	60	47.4	57	58
[truncated: 17 more columns]

## Sheet: Fig 3
Figure 3a																							Figure 3c																				Figure 3e				Figure 3f
Time (days)	Wnk1+/- /RCE										Wnk1-/- /RCE												Phase	Wnk1+/-RCE									Wnk1-/-RCE										Wnk1+/- /RCE	Wnk1-/- /RCE			Time (days)	Oxsr1+/+/Stk39+/+/RCE
0	2.98393	1.25707	1.38889	2.08287	1.40187	0.159109	0.0773246	0.139303	0.0995223	0.198531	3.59712	1.98886	2.10567	2.01474	2.61807	0.137822	0.0391466	0.374827	0.11767	0.23511			G1	30.7	33.9	30.1	33.8	31.7	36.5	34.6	34	33.6	16.7	10.9	15.3	11.9	22.2	21.1	22.6	22.7			6901.5	1411.5			0	1.34724	2.8504
1	18.2182	13.2365	13.9303	18.8334	9.98978	19.7561	13.1809	31.2029	14.5536	27.2262	12.7473	3.81316	4.49853	4.65337	10.7676	3.73756	4.01366	5.70252	3.49576	10.7299			S	55.5	53.4	55.6	51.7	54.6	55.5	56.6	56.4	56.8	58.5	62.4	57.9	62.9	61	60.4	59.9	58.5			6077	2067.5			1	37.6727	7.66593
2	83.5049	85.9455	84.9732	85.1561	87.3571	97.0975	96.3827	97.4522	93.5374	91.6252	77.7465	74.9455	80.8128	73.4686	76.7454	84.8036	85.4538	87.8806	92.4628	87.4618			G2	12.03	10.7	12.26	13.08	11.42	5.23	5.57	6.93	6.69	22.07	23.6	25.65	23.4	14.48	16.95	15.95	16.5			6624.5	1857.5			2	73.5717	76.79
3	93.1334	94.6567	95.5158	94.4991	95.1231	81.3066	86.8013	78.6024	85.4841	78.7887	86.1465	90.505	95.2057	94.4207	94.6202	92.3409	90.4959	95.8748	88.4492	94.3012			M	1.17	1	0.94	1.22	1.18	1.29	1.46	1.1	1.25	0.13	0.4	0.55	0.4	0.72	0.55	0.65	0.7			8984	2208.5			3	97.6794	94.5645
																																											8203	992.5
[truncated: 27 more columns]

## Sheet: Fig 4
Figure 4a																Figure 4b																Figure 4c															Figure 4d
																																																	%pERK high
Time (min)	Vehicle only				WNKi				LCKi							Time (min)	Vehicle only				WNK463				LCKi							Time (min)	Vehicle only				WNKi				LCKi						anti-CD3/28 (1hr)	-	+
0	762	628	1074	948	831	988	1334	1265	266	322	419	383				0	3227	2686	4176	3878	2253	2534	3312	3372	1097	1273	1661	1594				0	946	1032	1384	1235	555	559	954	946	782	786	1110	1072			WNKi	-	-
2	3113	4389	3121	2904	3332	2905	3139	2809	980	1270	1290	1187				2	5725	7064	6502	6240	4852	4537	5125	4711	1624	1888	2328	2060				2	4435	4893	6267	5125	3064	3107	4116	3227	972	994	1340	1251			AQP3i	-	-
5	3393	2010	2157	2046	2136	2969	1952	2001	1220	1016	1766	1245				5	5900	4108	4976	4862	3678	4781	3792	3886	1808	1585	2788	2103				5	2249	2189	2231	2202	1410	1609	1899	1828	1197	1177	1315	1263
10	1899	1567	1925	1816	1518	1670	1685	1806	882	905	1353	1316				10	4116	3518	4254	4116	2969	3201	3201	3420	1503	1603	2099	2156				10	1839	1788	2160	2103	1136	1218	1674	1512	1143	1168	1345	1355				0	71.7
																																																0.02	76.6
																																																0.02	76.3
																																																0	69
																																																0.019	74.3
																																																0.077	78.8
																																																0.14	73.9
																																																0.098	69.8
																																																	pERK (normalized MFI)
																																															anti-CD3/28 (1hr)	-	+
																																															WNKi	-	-
																																															AQP3i	-	-
																																																0.0704351	1.07577
																																																0.0782064	1.09563
																																																0.0920221	0.91726
																																																0.0926388	0.911339
																																																0.0786953	1.08236
																																																0.0902334	0.959876
																																																0.0752931	1.00854
																																																0.0788432	0.949225
[truncated: 26 more columns]

## Sheet: Fig 5
		Figure 5a						Figure 5b								Figure 5c								Figure 5d								Figure 5e
anti-CD3e/CD28	-	+	-	+		anti-CD3e/CD28	-	+	+	+	+		anti-CD3e/CD28	-	+	-	+			Slc12a1	Slc12a2	Slc12a3	Slc12a4	Slc12a5	Slc12a6	Slc12a7	Slc12a8	Slc12a9		anti-CD3e/CD28	-	+	-	+
WNKi	-	-	+	+		NaCl (%)	100	100	50	25	0			NaCl	NaCl	Na gluconate	Na gluconate			0	5.25	0.1	5.92	0	77.51	92.65	0.13	9.93		WNKi	-	-	+	+
	1.00901	1.64782	1.33225	1.44129			3.34	41.5	22.9	23.4	20.8			1.23	65.6	0.48	19.3			0	4.53	0.02	7.57	0	79.62	87.36	0.32	8.58			0.851423	0.983941	0.579929	0.66427
	1.12557	1.64774	1.43337	1.67322			4.54	33.1	26.5	21.9	17.5			0.39	72.7	0.39	9.87			0	4.3	0.16	6.32	0.07	70.33	83.69	0.24	7.64			0.832049	1.01249	0.499074	0.665949
	0.865423	2.17908	0.998167	1.26309			2.72	54.9	37.2	29.4	30.8			0.98	92.7	0.75	24.6			0	4.79	0.32	6.75	0	75.84	84.69	0.39	9.89			0.85336	1.00357	0.557971	0.702372
	0.795301	1.26817	1.34633	0.866526			1.3	31.2	21.3	18.2	17.5			0.7	86.9	0.31	20.5			0	3.73	0.09	7.54	0	72.42	86.78	0.28	8.48			0.950923	0.991205	0.502537	0.640261
	1.43436	1.45957	0.819978	1.37323			4.51	63.6	34.8	28.8	12.1			1.64	93.6	0.64	32.1			0	4.31	0.05	8.4	0	73.73	96.63	0.15	9.04			0.999482	1.04739	0.480967	0.676931
	0.770338	1.90254	0.831931	1.11284			0.84	53.9	24.4	18	10.5																				0.86246	0.961408	0.477556	0.727821
	1.0568	1.19987	0.666004	1.04902
	0.795272	1.65457	1.0454	0.981557
	1.14793	2.0127	0.945532

## Sheet: Fig 6
		Figure 6a						Figure 6c								Figure 6d								Figure 6e								Figure 6g													Figure 6h
																																									p-ERK high (%)						p-ERK (normalised MFI)
anti-CD3e/CD28	-	+	-	+		anti-CD3e/CD28	-	+	-	+		Aqp1	Aqp2	Aqp3	Aqp4	Aqp5	Aqp6	Aqp7	Aqp8	Aqp9	Aqp11	Aqp12		No inhibitor	AQP3i		Time (days)	Vehicle only					AQP3i								Aqp3+/+		Aqp3tm2a/tm2a				Aqp3+/+		Aqp3tm2a/tm2a
WNKi	-	-	+	+		WNKi	-	-	+	+		0	0	8.88	0	0	0	0.06	0	0.85	0.93	0		95.2681	86.0995		0	0	0	0	0	0	0	0	0	0	0			anti-CD3e/CD28	-	+	-	+		anti-CD3e/CD28	-	+	-
	119.3	121.1	95.2	104.9			245.353	324.237	173.269	222.632		0.06	0	7.72	0	0	0	0.07	0	1.17	1.12	0		100.864	75.5249		1	0	0	0	0	0	0	0	0	0	0				0.2	77.2	0.65	72.8			0.136279	1.14126	0.103218
	119.6	144.1	94.75	103.1			208.682	291.443	217.927	220.841		0	0	10.32	0	0	0	0	0	1	0.76	0		103.868	70.3316		2	81.1	83	79	83		48.4	18.2	42	43.2	46				0.19	74	3.29	55.3			0.140012	0.858743	0.133339
	119.6	136.5	92.88	101.1			259.36	313.506	180.382	211.08		0	0	5.99	0	0	0	0	0	1.3	0.76	0		104.987	75.6631		3	98	98	97.8	98		87.9	83.3	79.6	86.8	84.4				0.24	72.4	0.91	62.1			0.143124	0.913503	0.128046
	117.5	135.6	93.76	104.1			215.467	369.555	175.722	229.793		0	0	5.58	0	0	0	0	0	0.77	1.18	0		76.8966	96.8141																0.16	72.7	0.098	74.3			0.0945328	1.21657	0.0881848
	118.7	132.6	90.5	99.1			237.173	270.97	200.498	248.703		0	0	6.15	0	0	0	0	0	0.6	1.61	0		118.117																	0.27	73.7	0.1	75.2			0.0926455	0.997484	0.079435
	121.5	133.3	93.9	98			259.321	285.502	189.761	259.438														109.261																	0.2	71.1	0.14	71			0.088528	0.785943	0.0784056
	141.2	155.7	93.4	103.9			279.041	263.978	191.94	219.458														90.7388
	123.5	130.4	110	96.8			323.98	346.438	191.88	220.956
	113.5	130.8	97.9	94.4			288.796	400.402	176.32	218.882
							266.75	315.686	173.94	213.905
							261.878	313.69	168.576	224.321
							266.452	306.544	202.285	205.819
							282.053	355.393	172.058	255.93
							306.328	293.958	203.962	208.806
							296.604	330.457	202.25	224.85
							334.315	345.048	202.82	228.775
							305.989	314.241	230.143	260.645
							270.95	296.996	231.521	246.308
							219.987	291.651	208.657	227.817
							326.666	269.579	218.904	194.918
							272.319	304.724	248.945	170.998
							262.647	304.608	198.179	204.388
							196.329	239.276	218.631	236.098
							187.888	302.587	212.915	217.706
							217.036	295.21	186.965	202.119
							202.299	248.279	248.295	210.778
							151.656	315.438	225.678	228.819
							221.606	294.444	225.664	182.98
							245.954	306.678	261.389	183.896
							266.654	297.638	236.833	159.937
							214.01	260.726	266.657	176.614
							200.638	267.508	248.352	205.333
							191.91	291.462	233.021	199.999
							232.292	296.625	280.132	224.118
							231.532	243.647	207.05	240.532
							210.939	244.27	195.499	224.462
							217.997	197.937	200.771	192.327
							212.69	251.566	222.953	243.095
							226.137	208.412	219.971	170.965
							256.609	300.287	230.816	193.421
							207.813	272.377	225.146	198.905
							209.962	228.141	234.587	219.818
							186.173	279.94	248.994	151.683
							264.696	256.248	214.001	232.513
							182.846	242.463	187.502	203.619
							205.976	299.04	190.385	218.132
							236.145	306.592	220.404	238.38
							286.719	288.989	219.461	218.286
							286.948	292.317	216.963	226.856
							242.752	231.208	210.553	223.309
								285.223	183.35	236.634
								228.789	208.856	213.34
								215.883	218.331	214.621
								216.466	207.638	276.762
								231.45	180.242	255.123
									244.897	214.036
										203.538
										217.953
										224.233
										217.187
[truncated: 49 more columns]

## Sheet: Fig 7
Figure 7a													Figure 7b													Figure 7c
genotype	Wnk1+/-/RCE					Wnk1-/D368A								Vehicle only					WNKi								Vehicle only			WNKi
anti-CD3e/CD28 (1hr)	-	+	+	+	+	-	+	+	+	+			anti-CD3e/CD28 (1hr)	-	+	+	+	+	-	+	+	+	+			Tonicity (mOsm/L)	292	169	292	292	169	292
MEKi	-	-	-	-	+	-	-	-	-	+			MEKi	-	-	-	-	+	-	-	-	-	+			NaCl (mOsm/l)	161	38	38	161	38	38
Tonicity (mOsm/L)	292	292	169	292	292	292	292	169	292	292			Tonicity (mOsm/L)	292	292	169	292	292	292	292	169	292	292			L-glucose (mOsm/L)	0	0	42	0	0	42
NaCl (mOsm/l)	161	161	38	38	161	161	161	38	38	161			NaCl (mOsm/l)	161	161	38	38	161	161	161	38	38	161
L-glucose (mOsm/L)	0	0	0	123	0	0	0	0	123	0			L-glucose (mOsm/L)	0	0	0	123	0	0	0	0	123	0				71.1015	60.6124	75.6945	35.2	54.386	46.7949
																											72.4491	61.2521	74.7338	41.547	53.2387	46.6741
	0.053	62	71.7	58.5	0.081	0.1	22	55	10.3	0.12				0	74.7	83	60.3	0.82	0.02	11.2	73.6	4.21	0.29				73.5279	63.2831	74.54	47.2547	58.7427	51.4797
	0.02	65	72.4	62.6	0.12	0.04	31.7	48.1	16.6	0.02				0	74.3	82.1	56.6	0.43	0.081	11.2	77.9	5.22	0.3				70.2861	63.5748	75.2538	33.4978	50.2083	39.1861
	0.02	62	65.2	63.1	0.06	0	14.5	57.1						0.02	70.3	75.7	63.4	0.34	0.02	16.3	77.6	7	0.38				69.6694	65.4691	74.3199	40.8238	54.9651	41.9899
	0.08	54.7	66.1	59.7	0.1	0.04	15	39	7.87	0.077				0.02	67.4	73.1	54	0.44	0.06	7.03	71.2	4.03	0.4				52.5464	54.2726	59.5999	31.9179	49.0107	19.3825
	0	55.7	66.7	62.7	0.14	0.1	18	43.1	7.9	0.063				0.02	71.1	81.1	55.1	0.48	0.02	12.2	75.5	6.14	0.23				54.3426	46.8444	48.6794	32.021	48.7708	13.0397
																											48.4619	42.959	55.522	36.4976	45.2792	14.6093
																											53.5248	45.3245	58.6794	30.8073	46.8788	12.8061
																											50.4115	45.0572	22.8383	31.7762	48.6781	22.6007

## Sheet: Supp Fig 1
Supp Figure 1b									Supp Figure 1c														Supp Figure 1d														Supp Figure 1e
Wnk1+/-/RCE	Wnk1-/-/RCE			Wnk1+/-RCE						Wnk1-/-RCE								Wnk1+/-RCE						Wnk1-/-RCE								Wnk1+/-RCE						Wnk1-/-RCE								Wnk1+/-RCE
0.966519	0.023874		Wnk1	183.71	201.76	202.56	221.2	219.83	238.25	202.45	222.66	230.58	182.11	179.73	204.2		Oxsr1	31.38	33.2	32.43	33.85	30.08	33.31	37.82	39.12	43.03	38.82	38.63	38.3		Slc12a1	0	0	0	0	0	0	0	0	0	0	0	0		Aqp1	0	0.06	0	0
1	0.051264		Wnk2	0	0	0	0	0	0.01	0	0.02	0.16	0.04	0.02	0.03		Stk39	17.56	16.74	15.51	13.08	19.03	18.75	26.88	34.93	34.61	28.56	26.85	33.91		Slc12a2	5.25	4.53	4.3	4.79	3.73	4.31	12.61	11.08	11.16	10.16	10.42	11.75		Aqp2	0	0	0	0
1.12922	0.032967		Wnk3	0.02	0.01	0	0.01	0	0	0.26	0.73	0.19	0.19	0.15	0.1																Slc12a3	0.1	0.02	0.16	0.32	0.09	0.05	0.24	0.27	0.23	0.25	0.29	0.13		Aqp3	8.88	7.72	10.32	5.99
1.13461	0.043119		Wnk4	0.35	0.55	0.23	0.74	0.42	0.4	1.29	1.08	1.31	1.23	0.78	0.99																Slc12a4	5.92	7.57	6.32	6.75	7.54	8.4	11.95	11.88	14.23	11.73	9.27	11.7		Aqp4	0	0	0	0
0.992304	0.038266																														Slc12a5	0	0	0.07	0	0	0	0.33	0.41	1.29	0.38	0.37	0.51		Aqp5	0	0	0	0
																															Slc12a6	77.51	79.62	70.33	75.84	72.42	73.73	63.14	61.1	67.93	57.15	61.34	64.27		Aqp6	0	0	0	0
																															Slc12a7	92.65	87.36	83.69	84.69	86.78	96.63	76.61	74.64	84.92	74.12	79.12	81.37		Aqp7	0.06	0.07	0	0
																															Slc12a8	0.13	0.32	0.24	0.39	0.28	0.15	0.12	0.24	0.3	0.54	0.33	0.49		Aqp8	0	0	0	0
																															Slc12a9	9.93	8.58	7.64	9.89	8.48	9.04	8.66	9.28	10.28	9.12	9.63	9.07		Aqp9	0.85	1.17	1	1.3
																																													Aqp11	0.93	1.12	0.76	0.76
																																													Aqp12	0	0	0	0
[truncated: 8 more columns]

## Sheet: Supp Fig 2
Supp Figure 2c
Wnk1+/-RCE	Wnk1D368A/-RCE
0.687027	0.661029
0.647741	0.257025
0.958443	1.3292
1.9328	1.0049
0.773991	1.55525

## Sheet: Supp Fig 3
Figure 3a											Figure 3c							Figure 3e
																			Lymph node														Spleen
time (min)	Vehicle only				WNKi						Oxsr1+/+; Stk39+/+ RCE	Oxsr1-/-; Stk39T243A/T243A RCE							Aqp3+/+						Aqp3tm2a/tm2a								Aqp3+/+						Aqp3tm2a/tm2a
0	1	1	1	1	0.0148244	0.0556059	0.134929	0.215138			0.982036	0.153584						Aqp3	0.661018	0.708918	0.588013	0.473529	0.440093	0.358799	0.010363	0.0063608	0.00695592	0.0679058	0.0348616	0.0100607		Aqp3	0.50578	0.491258	0.486304	0.419648	0.530999	0.465911	0.0154809	0.0099066	0.00819208	0.0147401	0.010645	0.00765492
3	1.43915	1.19907	1.3161	1.40712	0.0307727	0.171014	0.168035	0.325037			1	0.179235						Aqp9	0.0667639	0.0862546	0.0910312	0.095464	0.0775222	0.0858694	0.0722409	0.0681315	0.0646135	0.0832651	0.068962	0.0612342		Aqp9	0.0523758	0.0448972	0.044754	0.0456201	0.0625816	0.049035	0.0416237	0.0591464	0.0585284	0.109475	0.0480667	0.0489022
5	1.11457	0.998656	1.4338	1.1485	0.0165179	0.095008	0.22699	0.0729774			1.25061	0.0846941						Aqp11	0.0516673	0.0524071	0.0550125	0.0424849	0.0442966	0.0583489	0.0615595	0.0718972	0.127806	0.0508337	0.0508281	0.0551423		Aqp11	0.0523758	0.0448972	0.044754	0.0456201	0.0625816	0.049035	0.0416237	0.0591464	0.0585284	0.0527743	0.0480667	0.0489022
											1.11991	0.104119
											0.853944	0.068481
anti-tubulin
anti-pOXSR1 (S325)											anti-OXSR1
											anti-ERK2

[truncated: 5 more sheets: Supp Fig 4, Supp Fig 6, Supp Figure 7, Supp Fig 8, Supp Fig 9]
